# Supplementary material for: Nurses, physicians and patients’ knowledge and attitudes about nurse prescribing
Source: BMC Nurs. 2022 May 11;21:112. doi: 10.1186/s12912-022-00888-0 (PMC9092886; doi:10.1186/s12912-022-00888-0)
Supplement: Supplementary file 1 — Additional file 1: Data availability. [file 12912_2022_888_MOESM1_ESM.xls]

## Sheet: Data availability
Group	Sex	Age	Taahol	Education	Sokoonat	Job	Hospitalization	HospitalHistory	ParastardarKhanavadeh	TajvizeDaruTavasoteParastar	RezayatAzDaruParastar	Employment	SabegheKar	Ward	Center	UniversityType	Degree	ForsatMotaleati	EtemadBeParastar	PatientPrescription	FamilyPrescription	Q10a	Q10b	Q10c	Q10d	KQ1	KQ2	KQ3	KQ4	KQ5	KQ6	KQ7	KQ8	KQ9	KQ10	KQ11	KQ12	Totalknowledge	AQ1	AQ2	AQ3	AQ4	AQ5	AQ6	AQ7	AQ8	AQ9	AQ10	TotalAtitude
1	2	30	#NULL!	#NULL!	#NULL!	#NULL!	#NULL!	#NULL!	#NULL!	#NULL!	#NULL!	2	5	1	3	2	1	#NULL!	#NULL!	2	2	1	1	#NULL!	#NULL!	1	1	1	2	1	2	2	1	1	1	1	1	15	3	5	5	4	3	3	5	5	4	4	41
1	1	30	#NULL!	#NULL!	#NULL!	#NULL!	#NULL!	#NULL!	#NULL!	#NULL!	#NULL!	3	5	1	2	1	1	#NULL!	#NULL!	4	4	#NULL!	#NULL!	1	#NULL!	1	1	1	1	2	2	1	1	1	1	2	1	15	4	4	4	4	4	4	4	4	4	4	40
1	2	30	#NULL!	#NULL!	#NULL!	#NULL!	#NULL!	#NULL!	#NULL!	#NULL!	#NULL!	2	5	2	2	1	1	#NULL!	#NULL!	4	4	#NULL!	#NULL!	1	#NULL!	1	1	1	1	2	2	1	1	1	1	2	1	15	4	4	4	4	4	4	4	4	4	4	40
1	1	29	#NULL!	#NULL!	#NULL!	#NULL!	#NULL!	#NULL!	#NULL!	#NULL!	#NULL!	1	3	2	2	2	1	#NULL!	#NULL!	4	3	1	#NULL!	#NULL!	#NULL!	1	1	1	2	1	2	2	1	1	1	1	1	15	3	5	5	4	3	3	5	5	4	4	41
1	1	29	#NULL!	#NULL!	#NULL!	#NULL!	#NULL!	#NULL!	#NULL!	#NULL!	#NULL!	1	3	2	2	2	1	#NULL!	#NULL!	4	3	1	#NULL!	#NULL!	#NULL!	1	1	1	2	1	2	2	1	1	1	1	1	15	3	5	5	4	3	3	5	5	4	4	41
1	2	36	#NULL!	#NULL!	#NULL!	#NULL!	#NULL!	#NULL!	#NULL!	#NULL!	#NULL!	2	7	1	4	1	1	#NULL!	#NULL!	2	2	1	1	1	#NULL!	1	1	1	2	1	2	2	1	1	1	1	1	15	3	5	5	4	3	3	5	5	4	4	41
1	1	29	#NULL!	#NULL!	#NULL!	#NULL!	#NULL!	#NULL!	#NULL!	#NULL!	#NULL!	1	3	1	2	1	1	#NULL!	#NULL!	3	3	1	#NULL!	#NULL!	#NULL!	1	1	1	2	1	2	2	1	1	1	1	1	15	3	5	5	4	3	3	5	5	4	4	41
1	2	27	#NULL!	#NULL!	#NULL!	#NULL!	#NULL!	#NULL!	#NULL!	#NULL!	#NULL!	1	3	1	5	2	1	#NULL!	#NULL!	1	2	1	#NULL!	#NULL!	#NULL!	1	1	1	2	1	2	1	1	2	1	1	2	16	4	3	4	4	4	3	4	4	3	4	37
1	2	32	#NULL!	#NULL!	#NULL!	#NULL!	#NULL!	#NULL!	#NULL!	#NULL!	#NULL!	3	7	1	5	2	1	#NULL!	#NULL!	2	3	#NULL!	1	#NULL!	#NULL!	2	2	2	2	2	2	1	1	1	1	1	1	18	4	4	5	4	4	5	3	3	5	5	42
1	2	28	#NULL!	#NULL!	#NULL!	#NULL!	#NULL!	#NULL!	#NULL!	#NULL!	#NULL!	2	4	1	5	2	1	#NULL!	#NULL!	4	3	1	1	#NULL!	#NULL!	1	2	1	1	2	2	2	1	1	1	2	1	17	4	4	4	4	4	3	3	4	3	4	37
1	2	27	#NULL!	#NULL!	#NULL!	#NULL!	#NULL!	#NULL!	#NULL!	#NULL!	#NULL!	3	3	1	5	1	1	#NULL!	#NULL!	4	3	1	1	#NULL!	#NULL!	1	2	1	1	2	2	2	1	1	1	2	1	17	4	4	4	4	4	3	3	3	4	3	36
1	2	31	#NULL!	#NULL!	#NULL!	#NULL!	#NULL!	#NULL!	#NULL!	#NULL!	#NULL!	2	5	1	5	2	1	#NULL!	#NULL!	2	2	#NULL!	1	1	#NULL!	2	2	1	1	2	2	1	1	2	1	1	1	17	3	4	4	3	4	4	4	3	4	4	37
1	2	32	#NULL!	#NULL!	#NULL!	#NULL!	#NULL!	#NULL!	#NULL!	#NULL!	#NULL!	2	7	1	6	1	1	#NULL!	#NULL!	2	3	#NULL!	1	#NULL!	#NULL!	2	2	2	2	2	2	1	1	1	1	1	1	18	4	4	5	4	4	5	3	3	5	5	42
1	2	30	#NULL!	#NULL!	#NULL!	#NULL!	#NULL!	#NULL!	#NULL!	#NULL!	#NULL!	3	4	1	5	2	1	#NULL!	#NULL!	3	3	#NULL!	1	1	#NULL!	2	2	1	1	2	2	1	1	2	1	1	1	17	3	4	4	3	4	4	3	4	4	4	37
1	2	26	#NULL!	#NULL!	#NULL!	#NULL!	#NULL!	#NULL!	#NULL!	#NULL!	#NULL!	1	4	1	5	1	1	#NULL!	#NULL!	3	3	1	#NULL!	#NULL!	#NULL!	1	2	1	2	1	2	1	2	2	1	2	1	18	5	5	4	5	4	4	4	3	4	5	43
1	2	25	#NULL!	#NULL!	#NULL!	#NULL!	#NULL!	#NULL!	#NULL!	#NULL!	#NULL!	1	3	1	5	2	1	#NULL!	#NULL!	4	3	1	#NULL!	#NULL!	#NULL!	1	2	1	2	1	2	1	2	2	1	1	2	18	5	5	4	5	4	4	4	3	3	5	42
1	2	25	#NULL!	#NULL!	#NULL!	#NULL!	#NULL!	#NULL!	#NULL!	#NULL!	#NULL!	1	3	1	5	2	1	#NULL!	#NULL!	4	3	1	#NULL!	#NULL!	#NULL!	1	2	1	2	1	2	1	2	2	1	2	1	18	5	5	4	5	5	5	5	3	4	5	46
1	2	30	#NULL!	#NULL!	#NULL!	#NULL!	#NULL!	#NULL!	#NULL!	#NULL!	#NULL!	2	5	1	3	1	1	#NULL!	#NULL!	4	4	#NULL!	#NULL!	1	#NULL!	1	1	1	1	2	2	1	1	1	1	2	1	15	4	4	4	4	4	4	4	4	4	4	40
1	2	29	#NULL!	#NULL!	#NULL!	#NULL!	#NULL!	#NULL!	#NULL!	#NULL!	#NULL!	3	5	1	3	1	1	#NULL!	#NULL!	3	2	1	1	1	#NULL!	1	1	1	2	1	2	1	1	2	1	1	2	16	4	3	4	4	4	3	4	4	3	4	37
1	1	31	#NULL!	#NULL!	#NULL!	#NULL!	#NULL!	#NULL!	#NULL!	#NULL!	#NULL!	3	7	1	3	1	2	#NULL!	#NULL!	2	1	1	1	1	1	1	1	1	1	1	2	1	1	1	1	1	1	13	5	5	5	5	5	5	5	5	3	5	48
1	2	25	#NULL!	#NULL!	#NULL!	#NULL!	#NULL!	#NULL!	#NULL!	#NULL!	#NULL!	1	3	1	3	2	1	#NULL!	#NULL!	4	3	1	1	1	#NULL!	1	2	1	2	1	2	1	2	2	1	2	1	18	5	5	4	5	4	4	4	3	4	5	43
1	2	41	#NULL!	#NULL!	#NULL!	#NULL!	#NULL!	#NULL!	#NULL!	#NULL!	#NULL!	3	16	1	3	2	1	#NULL!	#NULL!	3	3	1	1	1	#NULL!	1	1	1	1	2	2	1	1	1	2	2	1	16	4	5	4	5	5	4	5	5	3	5	45
1	1	26	#NULL!	#NULL!	#NULL!	#NULL!	#NULL!	#NULL!	#NULL!	#NULL!	#NULL!	1	2	1	3	2	1	#NULL!	#NULL!	1	4	1	1	1	#NULL!	1	2	1	1	1	2	2	1	1	1	2	1	16	3	4	3	3	4	2	4	4	4	4	35
1	1	27	#NULL!	#NULL!	#NULL!	#NULL!	#NULL!	#NULL!	#NULL!	#NULL!	#NULL!	1	2	1	3	1	1	#NULL!	#NULL!	1	2	1	1	#NULL!	#NULL!	1	1	1	1	1	1	1	1	1	1	1	1	12	5	5	5	4	4	4	4	4	3	5	43
1	1	38	#NULL!	#NULL!	#NULL!	#NULL!	#NULL!	#NULL!	#NULL!	#NULL!	#NULL!	3	15	1	3	1	1	#NULL!	#NULL!	4	3	1	1	#NULL!	#NULL!	2	2	2	1	1	2	1	1	1	1	1	1	16	5	5	5	5	5	5	5	5	5	5	50
1	2	38	#NULL!	#NULL!	#NULL!	#NULL!	#NULL!	#NULL!	#NULL!	#NULL!	#NULL!	3	15	1	2	1	1	#NULL!	#NULL!	4	3	1	#NULL!	#NULL!	#NULL!	2	2	2	1	1	2	1	1	1	1	1	1	16	5	5	5	5	5	5	5	5	5	5	50
1	1	38	#NULL!	#NULL!	#NULL!	#NULL!	#NULL!	#NULL!	#NULL!	#NULL!	#NULL!	3	15	2	2	1	1	#NULL!	#NULL!	4	3	1	#NULL!	#NULL!	#NULL!	2	2	2	1	1	2	1	1	1	1	1	1	16	5	5	5	5	5	5	5	5	5	5	50
1	2	41	#NULL!	#NULL!	#NULL!	#NULL!	#NULL!	#NULL!	#NULL!	#NULL!	#NULL!	16	2	2	2	1	3	#NULL!	#NULL!	3	3	1	#NULL!	#NULL!	#NULL!	1	1	1	1	2	2	1	1	2	1	2	1	16	4	5	4	5	5	4	5	5	3	5	45
1	2	42	#NULL!	#NULL!	#NULL!	#NULL!	#NULL!	#NULL!	#NULL!	#NULL!	#NULL!	3	16	1	2	1	1	#NULL!	#NULL!	3	3	1	#NULL!	#NULL!	#NULL!	1	1	1	1	2	2	1	1	1	1	2	1	15	4	5	4	5	5	4	5	5	3	5	45
1	1	27	#NULL!	#NULL!	#NULL!	#NULL!	#NULL!	#NULL!	#NULL!	#NULL!	#NULL!	13	2	2	2	1	1	#NULL!	#NULL!	2	2	1	#NULL!	#NULL!	#NULL!	1	1	1	2	1	2	1	1	2	1	1	2	16	4	3	4	4	4	3	4	4	3	4	37
1	2	27	#NULL!	#NULL!	#NULL!	#NULL!	#NULL!	#NULL!	#NULL!	#NULL!	#NULL!	1	3	1	2	1	1	#NULL!	#NULL!	2	2	1	#NULL!	#NULL!	#NULL!	1	1	1	2	1	2	1	1	2	1	1	2	16	4	3	4	4	4	3	4	4	3	4	37
1	2	27	#NULL!	#NULL!	#NULL!	#NULL!	#NULL!	#NULL!	#NULL!	#NULL!	#NULL!	3	5	1	4	1	1	#NULL!	#NULL!	4	4	1	#NULL!	#NULL!	#NULL!	1	1	1	1	2	2	1	1	1	1	2	1	15	4	4	4	4	4	4	4	4	4	4	40
1	2	32	#NULL!	#NULL!	#NULL!	#NULL!	#NULL!	#NULL!	#NULL!	#NULL!	#NULL!	2	7	1	3	2	1	#NULL!	#NULL!	2	3	1	1	1	#NULL!	2	2	2	2	2	2	1	1	1	1	1	1	18	4	4	5	4	4	5	3	3	5	5	42
1	2	36	#NULL!	#NULL!	#NULL!	#NULL!	#NULL!	#NULL!	#NULL!	#NULL!	#NULL!	3	8	1	3	2	2	#NULL!	#NULL!	2	1	1	1	1	1	1	1	1	1	1	2	1	1	1	1	1	1	13	5	5	5	5	5	5	5	5	3	5	48
1	1	32	#NULL!	#NULL!	#NULL!	#NULL!	#NULL!	#NULL!	#NULL!	#NULL!	#NULL!	3	7	1	3	1	2	#NULL!	#NULL!	1	1	1	1	1	1	1	1	1	1	1	2	1	1	1	1	1	1	13	5	5	5	5	5	5	5	5	4	5	49
1	2	38	#NULL!	#NULL!	#NULL!	#NULL!	#NULL!	#NULL!	#NULL!	#NULL!	#NULL!	3	7	1	3	1	2	#NULL!	#NULL!	2	1	1	1	1	1	1	1	1	1	1	2	1	1	1	1	1	1	13	5	5	5	5	5	5	5	5	3	4	47
1	1	27	#NULL!	#NULL!	#NULL!	#NULL!	#NULL!	#NULL!	#NULL!	#NULL!	#NULL!	3	3	1	3	1	1	#NULL!	#NULL!	2	2	1	1	#NULL!	#NULL!	1	1	1	1	1	1	1	1	1	1	1	1	12	5	5	5	4	4	4	4	4	3	5	43
1	2	35	#NULL!	#NULL!	#NULL!	#NULL!	#NULL!	#NULL!	#NULL!	#NULL!	#NULL!	3	10	#NULL!	#NULL!	1	1	#NULL!	#NULL!	4	1	1	#NULL!	#NULL!	#NULL!	1	1	1	1	1	1	1	1	1	1	1	1	12	4	4	4	4	4	4	4	4	4	4	40
1	2	39	#NULL!	#NULL!	#NULL!	#NULL!	#NULL!	#NULL!	#NULL!	#NULL!	#NULL!	3	5	1	3	1	1	#NULL!	#NULL!	3	2	1	#NULL!	#NULL!	#NULL!	1	1	1	2	1	1	2	1	1	2	1	1	15	4	3	4	4	4	3	4	4	3	4	37
1	2	48	#NULL!	#NULL!	#NULL!	#NULL!	#NULL!	#NULL!	#NULL!	#NULL!	#NULL!	2	12	1	6	1	1	#NULL!	#NULL!	4	4	1	#NULL!	1	#NULL!	1	1	1	1	2	2	1	1	1	1	1	1	14	4	3	3	2	4	4	4	3	4	5	36
1	1	26	#NULL!	#NULL!	#NULL!	#NULL!	#NULL!	#NULL!	#NULL!	#NULL!	#NULL!	1	2	1	6	2	1	#NULL!	#NULL!	1	4	1	#NULL!	#NULL!	#NULL!	1	2	1	1	1	2	2	1	1	1	2	1	16	4	4	3	3	4	2	4	4	4	4	36
1	1	31	#NULL!	#NULL!	#NULL!	#NULL!	#NULL!	#NULL!	#NULL!	#NULL!	#NULL!	2	7	2	6	2	1	#NULL!	#NULL!	2	2	1	#NULL!	#NULL!	#NULL!	1	1	1	2	1	2	1	1	2	1	1	2	16	4	3	4	4	4	3	4	4	3	4	37
1	1	43	#NULL!	#NULL!	#NULL!	#NULL!	#NULL!	#NULL!	#NULL!	#NULL!	#NULL!	3	15	2	6	1	1	#NULL!	#NULL!	2	4	1	#NULL!	#NULL!	#NULL!	1	1	1	1	1	2	1	1	1	1	1	1	13	4	4	4	4	4	4	4	4	4	4	40
1	1	30	#NULL!	#NULL!	#NULL!	#NULL!	#NULL!	#NULL!	#NULL!	#NULL!	#NULL!	2	3	1	6	2	1	#NULL!	#NULL!	3	2	#NULL!	1	1	#NULL!	2	2	1	1	1	2	2	1	1	2	1	1	17	3	4	4	3	4	4	4	4	4	4	38
1	2	48	#NULL!	#NULL!	#NULL!	#NULL!	#NULL!	#NULL!	#NULL!	#NULL!	#NULL!	3	21	1	6	2	1	#NULL!	#NULL!	4	3	1	#NULL!	#NULL!	#NULL!	1	1	1	1	1	2	1	1	1	1	2	1	14	5	4	4	4	4	4	4	4	4	4	41
1	2	29	#NULL!	#NULL!	#NULL!	#NULL!	#NULL!	#NULL!	#NULL!	#NULL!	#NULL!	3	6	1	6	2	1	#NULL!	#NULL!	4	3	1	#NULL!	#NULL!	#NULL!	1	1	1	1	1	5	1	1	1	1	2	1	17	4	4	4	4	4	4	4	4	4	4	40
1	2	28	#NULL!	#NULL!	#NULL!	#NULL!	#NULL!	#NULL!	#NULL!	#NULL!	#NULL!	3	5	2	6	1	1	#NULL!	#NULL!	2	1	1	#NULL!	#NULL!	#NULL!	1	1	1	1	1	2	1	1	1	1	2	1	14	4	4	3	3	4	4	4	3	4	4	37
1	1	28	#NULL!	#NULL!	#NULL!	#NULL!	#NULL!	#NULL!	#NULL!	#NULL!	#NULL!	3	5	2	6	1	1	#NULL!	#NULL!	2	1	1	#NULL!	#NULL!	#NULL!	1	1	1	1	1	2	1	1	1	1	1	1	13	4	4	3	3	4	4	4	3	4	4	37
1	2	27	#NULL!	#NULL!	#NULL!	#NULL!	#NULL!	#NULL!	#NULL!	#NULL!	#NULL!	3	3	1	6	2	1	#NULL!	#NULL!	4	3	1	1	#NULL!	#NULL!	1	2	1	1	2	2	2	1	1	1	2	1	17	4	4	4	4	4	3	3	4	3	4	37
1	1	29	#NULL!	#NULL!	#NULL!	#NULL!	#NULL!	#NULL!	#NULL!	#NULL!	#NULL!	3	5	1	6	1	1	#NULL!	#NULL!	3	2	1	#NULL!	#NULL!	#NULL!	1	1	1	2	1	2	1	1	2	1	1	2	16	4	3	4	4	4	3	4	4	3	4	37
1	1	29	#NULL!	#NULL!	#NULL!	#NULL!	#NULL!	#NULL!	#NULL!	#NULL!	#NULL!	1	3	2	6	1	1	#NULL!	#NULL!	4	3	1	#NULL!	#NULL!	#NULL!	1	1	1	2	1	2	2	1	1	1	1	1	15	3	5	5	4	3	3	5	5	3	3	39
1	2	48	#NULL!	#NULL!	#NULL!	#NULL!	#NULL!	#NULL!	#NULL!	#NULL!	#NULL!	2	12	1	6	1	1	#NULL!	#NULL!	4	4	1	#NULL!	1	#NULL!	1	1	1	1	2	2	1	1	1	1	1	1	14	4	3	3	2	4	4	4	3	4	5	36
1	2	35	#NULL!	#NULL!	#NULL!	#NULL!	#NULL!	#NULL!	#NULL!	#NULL!	#NULL!	2	12	1	1	2	1	#NULL!	#NULL!	2	2	1	#NULL!	#NULL!	#NULL!	1	1	2	1	1	2	1	1	1	2	1	1	15	3	4	4	4	4	4	4	3	4	5	39
1	2	43	#NULL!	#NULL!	#NULL!	#NULL!	#NULL!	#NULL!	#NULL!	#NULL!	#NULL!	3	14	2	1	2	1	#NULL!	#NULL!	1	2	#NULL!	1	#NULL!	#NULL!	1	1	1	1	1	1	1	1	1	1	1	1	12	4	4	5	4	4	5	5	5	5	4	45
1	1	42	#NULL!	#NULL!	#NULL!	#NULL!	#NULL!	#NULL!	#NULL!	#NULL!	#NULL!	3	15	1	1	1	1	#NULL!	#NULL!	2	4	1	#NULL!	#NULL!	#NULL!	1	1	1	1	1	2	1	1	1	1	2	1	14	4	4	4	4	4	4	4	4	4	4	40
1	2	28	#NULL!	#NULL!	#NULL!	#NULL!	#NULL!	#NULL!	#NULL!	#NULL!	#NULL!	2	5	2	2	2	1	#NULL!	#NULL!	2	2	1	#NULL!	#NULL!	#NULL!	1	1	1	1	1	1	1	1	1	1	2	1	13	5	4	5	3	5	4	5	3	4	5	43
1	2	28	#NULL!	#NULL!	#NULL!	#NULL!	#NULL!	#NULL!	#NULL!	#NULL!	#NULL!	2	5	2	2	2	1	#NULL!	#NULL!	2	2	1	#NULL!	#NULL!	#NULL!	1	1	1	1	1	1	1	1	1	1	2	1	13	5	4	5	3	5	4	5	3	4	5	43
1	2	30	#NULL!	#NULL!	#NULL!	#NULL!	#NULL!	#NULL!	#NULL!	#NULL!	#NULL!	3	7	2	4	2	1	#NULL!	#NULL!	2	2	1	#NULL!	#NULL!	#NULL!	1	1	1	2	1	2	1	1	2	2	2	1	17	4	3	4	4	4	3	4	4	3	4	37
1	1	30	#NULL!	#NULL!	#NULL!	#NULL!	#NULL!	#NULL!	#NULL!	#NULL!	#NULL!	2	7	1	2	1	1	#NULL!	#NULL!	2	2	1	#NULL!	#NULL!	#NULL!	1	1	1	2	1	2	1	1	2	1	1	2	16	4	3	4	4	4	3	4	4	3	4	37
1	1	29	#NULL!	#NULL!	#NULL!	#NULL!	#NULL!	#NULL!	#NULL!	#NULL!	#NULL!	3	5	2	2	1	1	#NULL!	#NULL!	3	2	1	#NULL!	#NULL!	#NULL!	1	1	1	2	1	2	1	1	2	1	1	2	16	4	3	4	4	4	3	4	4	3	4	37
1	2	24	#NULL!	#NULL!	#NULL!	#NULL!	#NULL!	#NULL!	#NULL!	#NULL!	#NULL!	1	1	1	2	2	1	#NULL!	#NULL!	4	4	1	#NULL!	#NULL!	#NULL!	2	2	1	2	2	2	2	1	1	2	2	2	21	4	4	3	4	4	4	4	4	3	4	38
1	2	41	#NULL!	#NULL!	#NULL!	#NULL!	#NULL!	#NULL!	#NULL!	#NULL!	#NULL!	2	16	2	2	2	1	#NULL!	#NULL!	3	3	1	#NULL!	#NULL!	#NULL!	1	1	1	1	2	2	1	1	1	1	2	1	15	4	5	4	5	5	4	5	5	3	5	45
1	1	42	#NULL!	#NULL!	#NULL!	#NULL!	#NULL!	#NULL!	#NULL!	#NULL!	#NULL!	2	15	1	1	1	1	#NULL!	#NULL!	2	4	1	#NULL!	#NULL!	#NULL!	1	2	1	1	1	1	1	1	1	1	1	1	13	5	5	3	4	5	2	5	5	2	5	41
1	2	34	#NULL!	#NULL!	#NULL!	#NULL!	#NULL!	#NULL!	#NULL!	#NULL!	#NULL!	3	10	1	1	2	1	#NULL!	#NULL!	2	1	1	1	1	1	1	1	1	1	1	1	2	1	1	1	1	1	13	5	5	5	3	4	5	2	5	5	2	41
1	2	34	#NULL!	#NULL!	#NULL!	#NULL!	#NULL!	#NULL!	#NULL!	#NULL!	#NULL!	2	10	1	4	1	1	#NULL!	#NULL!	2	1	1	1	1	1	1	1	1	1	1	1	2	1	1	1	1	1	13	5	5	3	4	5	2	5	5	2	5	41
1	1	34	#NULL!	#NULL!	#NULL!	#NULL!	#NULL!	#NULL!	#NULL!	#NULL!	#NULL!	2	10	1	1	1	1	#NULL!	#NULL!	2	1	1	1	1	1	1	1	1	1	1	1	2	1	1	1	1	1	13	5	5	3	4	5	2	5	5	2	5	41
1	2	26	#NULL!	#NULL!	#NULL!	#NULL!	#NULL!	#NULL!	#NULL!	#NULL!	#NULL!	1	2	1	1	2	1	#NULL!	#NULL!	2	2	1	1	1	1	1	1	1	1	1	1	2	1	1	1	1	1	13	5	5	3	4	5	2	5	5	2	5	41
1	1	25	#NULL!	#NULL!	#NULL!	#NULL!	#NULL!	#NULL!	#NULL!	#NULL!	#NULL!	1	3	1	6	2	1	#NULL!	#NULL!	4	3	1	1	#NULL!	#NULL!	1	2	1	2	1	2	1	2	2	1	2	1	18	5	5	4	5	4	4	4	3	4	5	43
1	2	25	#NULL!	#NULL!	#NULL!	#NULL!	#NULL!	#NULL!	#NULL!	#NULL!	#NULL!	1	3	2	6	2	1	#NULL!	#NULL!	2	2	1	1	1	#NULL!	1	2	1	2	1	2	1	2	2	1	2	1	18	5	5	4	5	4	4	4	3	4	5	43
1	2	27	#NULL!	#NULL!	#NULL!	#NULL!	#NULL!	#NULL!	#NULL!	#NULL!	#NULL!	1	3	2	4	2	1	#NULL!	#NULL!	1	2	1	#NULL!	#NULL!	#NULL!	1	1	1	2	1	2	1	1	2	1	1	2	16	4	3	4	4	4	3	4	4	3	4	37
1	2	34	#NULL!	#NULL!	#NULL!	#NULL!	#NULL!	#NULL!	#NULL!	#NULL!	#NULL!	2	8	2	1	2	1	#NULL!	#NULL!	3	2	1	#NULL!	#NULL!	#NULL!	1	1	1	2	1	2	1	1	1	1	1	1	14	4	4	4	5	3	3	4	3	3	4	37
1	2	35	#NULL!	#NULL!	#NULL!	#NULL!	#NULL!	#NULL!	#NULL!	#NULL!	#NULL!	2	12	1	1	1	1	#NULL!	#NULL!	1	3	1	#NULL!	#NULL!	#NULL!	1	2	1	1	1	2	1	1	1	2	1	1	15	3	4	4	4	4	4	4	3	4	5	39
1	1	34	#NULL!	#NULL!	#NULL!	#NULL!	#NULL!	#NULL!	#NULL!	#NULL!	#NULL!	2	10	2	6	1	1	#NULL!	#NULL!	3	3	1	1	1	#NULL!	1	1	1	1	1	1	2	1	1	1	1	1	13	5	5	3	4	5	2	5	5	2	5	41
1	1	27	#NULL!	#NULL!	#NULL!	#NULL!	#NULL!	#NULL!	#NULL!	#NULL!	#NULL!	3	3	1	6	1	1	#NULL!	#NULL!	2	2	1	1	#NULL!	#NULL!	1	1	1	1	1	1	1	1	1	1	1	1	12	5	5	5	4	4	4	3	5	5	5	45
1	1	26	#NULL!	#NULL!	#NULL!	#NULL!	#NULL!	#NULL!	#NULL!	#NULL!	#NULL!	1	2	1	2	2	1	#NULL!	#NULL!	1	2	1	1	1	#NULL!	1	2	1	1	1	2	2	1	1	1	2	1	16	3	4	3	3	4	2	4	4	4	4	35
1	1	34	#NULL!	#NULL!	#NULL!	#NULL!	#NULL!	#NULL!	#NULL!	#NULL!	#NULL!	2	10	2	6	2	1	#NULL!	#NULL!	2	2	1	1	1	#NULL!	1	1	1	1	1	1	2	1	1	1	1	1	13	5	5	3	4	5	2	5	5	2	5	41
1	2	24	#NULL!	#NULL!	#NULL!	#NULL!	#NULL!	#NULL!	#NULL!	#NULL!	#NULL!	1	1	1	4	2	1	#NULL!	#NULL!	#NULL!	#NULL!	1	#NULL!	#NULL!	#NULL!	2	2	1	2	1	2	2	2	2	1	1	1	19	4	4	3	4	4	4	4	3	3	5	38
1	2	31	#NULL!	#NULL!	#NULL!	#NULL!	#NULL!	#NULL!	#NULL!	#NULL!	#NULL!	3	7	1	4	1	2	#NULL!	#NULL!	#NULL!	#NULL!	1	1	1	1	1	1	1	1	1	2	1	1	1	1	1	1	13	5	5	5	5	5	5	5	5	3	5	48
1	2	48	#NULL!	#NULL!	#NULL!	#NULL!	#NULL!	#NULL!	#NULL!	#NULL!	#NULL!	3	21	1	4	2	1	#NULL!	#NULL!	#NULL!	#NULL!	1	#NULL!	#NULL!	#NULL!	1	1	1	1	1	2	1	1	1	2	1	1	14	5	4	4	4	4	4	4	4	4	4	41
1	1	26	#NULL!	#NULL!	#NULL!	#NULL!	#NULL!	#NULL!	#NULL!	#NULL!	#NULL!	1	2	1	1	2	1	#NULL!	#NULL!	#NULL!	#NULL!	1	1	1	#NULL!	1	2	1	1	1	2	2	1	1	1	2	1	16	3	4	3	3	4	2	4	4	4	4	35
1	2	41	#NULL!	#NULL!	#NULL!	#NULL!	#NULL!	#NULL!	#NULL!	#NULL!	#NULL!	2	16	1	4	2	1	#NULL!	#NULL!	#NULL!	#NULL!	1	#NULL!	#NULL!	#NULL!	1	1	1	1	2	2	1	1	1	1	2	1	15	4	5	4	5	5	4	5	5	3	5	45
1	1	26	#NULL!	#NULL!	#NULL!	#NULL!	#NULL!	#NULL!	#NULL!	#NULL!	#NULL!	1	2	1	4	2	1	#NULL!	#NULL!	#NULL!	#NULL!	1	#NULL!	#NULL!	#NULL!	1	2	1	1	1	2	2	1	1	1	2	1	16	3	4	3	3	4	2	4	4	4	4	35
1	2	48	#NULL!	#NULL!	#NULL!	#NULL!	#NULL!	#NULL!	#NULL!	#NULL!	#NULL!	3	21	1	5	1	1	#NULL!	#NULL!	#NULL!	#NULL!	1	1	#NULL!	#NULL!	1	1	1	1	1	2	1	1	1	1	2	1	14	5	4	4	4	4	4	4	4	4	4	41
1	2	25	#NULL!	#NULL!	#NULL!	#NULL!	#NULL!	#NULL!	#NULL!	#NULL!	#NULL!	1	3	1	5	2	1	#NULL!	#NULL!	#NULL!	#NULL!	1	#NULL!	#NULL!	#NULL!	1	2	1	2	1	2	1	2	2	1	2	1	18	5	5	4	5	4	4	4	3	4	5	43
1	2	34	#NULL!	#NULL!	#NULL!	#NULL!	#NULL!	#NULL!	#NULL!	#NULL!	#NULL!	3	10	1	6	2	2	#NULL!	#NULL!	#NULL!	#NULL!	1	1	1	1	1	1	1	1	1	2	1	1	1	1	1	1	13	5	5	4	3	5	2	5	5	2	5	41
1	2	28	#NULL!	#NULL!	#NULL!	#NULL!	#NULL!	#NULL!	#NULL!	#NULL!	#NULL!	3	5	1	4	1	1	#NULL!	#NULL!	#NULL!	#NULL!	1	#NULL!	#NULL!	#NULL!	1	1	1	1	1	2	1	1	1	1	1	1	13	4	4	3	3	4	4	4	3	4	4	37
1	2	29	#NULL!	#NULL!	#NULL!	#NULL!	#NULL!	#NULL!	#NULL!	#NULL!	#NULL!	3	6	1	4	2	1	#NULL!	#NULL!	#NULL!	#NULL!	1	#NULL!	#NULL!	#NULL!	1	1	1	1	1	2	1	1	1	1	2	1	14	4	4	4	4	4	4	4	4	4	4	40
1	2	32	#NULL!	#NULL!	#NULL!	#NULL!	#NULL!	#NULL!	#NULL!	#NULL!	#NULL!	3	7	1	4	2	1	#NULL!	#NULL!	#NULL!	#NULL!	#NULL!	1	#NULL!	#NULL!	2	2	2	2	2	2	1	1	1	1	1	1	18	4	4	5	4	4	5	3	3	5	5	42
1	2	38	#NULL!	#NULL!	#NULL!	#NULL!	#NULL!	#NULL!	#NULL!	#NULL!	#NULL!	3	15	1	4	1	1	#NULL!	#NULL!	#NULL!	#NULL!	1	#NULL!	#NULL!	#NULL!	2	2	2	1	1	2	1	1	1	1	1	1	16	5	5	5	5	5	5	5	5	5	5	50
1	2	30	#NULL!	#NULL!	#NULL!	#NULL!	#NULL!	#NULL!	#NULL!	#NULL!	#NULL!	3	3	1	4	2	1	#NULL!	#NULL!	#NULL!	#NULL!	#NULL!	1	1	#NULL!	2	2	1	1	1	2	2	1	1	2	1	1	17	3	4	4	3	4	4	4	3	4	4	37
1	1	34	#NULL!	#NULL!	#NULL!	#NULL!	#NULL!	#NULL!	#NULL!	#NULL!	#NULL!	2	10	1	1	2	1	#NULL!	#NULL!	#NULL!	#NULL!	1	1	1	#NULL!	1	1	1	1	1	1	2	1	1	1	1	1	13	5	5	3	4	5	2	5	5	2	5	41
1	1	30	#NULL!	#NULL!	#NULL!	#NULL!	#NULL!	#NULL!	#NULL!	#NULL!	#NULL!	3	7	1	2	2	1	#NULL!	#NULL!	#NULL!	#NULL!	1	#NULL!	#NULL!	#NULL!	1	1	1	2	1	2	1	1	2	1	1	2	16	4	3	4	4	4	3	4	4	3	4	37
1	1	27	#NULL!	#NULL!	#NULL!	#NULL!	#NULL!	#NULL!	#NULL!	#NULL!	#NULL!	3	2	1	1	1	1	#NULL!	#NULL!	#NULL!	#NULL!	1	1	#NULL!	#NULL!	1	1	1	1	1	1	1	1	1	1	1	1	12	5	5	5	4	4	4	4	4	3	5	43
1	2	34	#NULL!	#NULL!	#NULL!	#NULL!	#NULL!	#NULL!	#NULL!	#NULL!	#NULL!	3	10	1	5	1	2	#NULL!	#NULL!	#NULL!	#NULL!	1	1	1	1	1	1	1	1	1	2	1	1	1	1	1	1	13	5	5	3	4	5	2	5	5	2	5	41
1	1	27	#NULL!	#NULL!	#NULL!	#NULL!	#NULL!	#NULL!	#NULL!	#NULL!	#NULL!	3	2	1	4	1	1	#NULL!	#NULL!	#NULL!	#NULL!	1	1	#NULL!	#NULL!	1	1	1	1	1	1	1	1	1	1	1	1	12	5	5	5	4	4	4	4	4	3	5	43
1	2	29	#NULL!	#NULL!	#NULL!	#NULL!	#NULL!	#NULL!	#NULL!	#NULL!	#NULL!	3	5	1	4	1	1	#NULL!	#NULL!	#NULL!	#NULL!	1	#NULL!	#NULL!	#NULL!	1	1	1	2	1	2	1	1	2	1	1	2	16	4	3	4	4	4	3	4	4	3	4	37
1	1	29	#NULL!	#NULL!	#NULL!	#NULL!	#NULL!	#NULL!	#NULL!	#NULL!	#NULL!	1	3	1	6	1	1	#NULL!	#NULL!	#NULL!	#NULL!	1	1	1	#NULL!	1	1	1	2	1	2	2	1	1	1	1	1	15	3	5	5	4	3	3	5	5	4	4	41
1	1	29	#NULL!	#NULL!	#NULL!	#NULL!	#NULL!	#NULL!	#NULL!	#NULL!	#NULL!	1	3	2	6	2	1	#NULL!	#NULL!	#NULL!	#NULL!	1	#NULL!	#NULL!	#NULL!	1	1	1	2	1	2	2	1	1	1	1	1	15	3	5	5	4	3	3	5	5	4	4	41
1	2	28	#NULL!	#NULL!	#NULL!	#NULL!	#NULL!	#NULL!	#NULL!	#NULL!	#NULL!	1	3	2	2	1	1	#NULL!	#NULL!	#NULL!	#NULL!	1	1	1	#NULL!	1	2	1	2	1	2	1	2	2	1	2	1	18	5	5	4	5	4	4	4	3	4	5	43
1	2	26	#NULL!	#NULL!	#NULL!	#NULL!	#NULL!	#NULL!	#NULL!	#NULL!	#NULL!	1	3	2	2	2	1	#NULL!	#NULL!	#NULL!	#NULL!	1	1	1	1	1	2	1	2	1	2	1	2	2	1	1	1	17	5	5	4	5	4	4	4	3	4	5	43
1	1	28	#NULL!	#NULL!	#NULL!	#NULL!	#NULL!	#NULL!	#NULL!	#NULL!	#NULL!	2	4	2	2	1	1	#NULL!	#NULL!	#NULL!	#NULL!	1	1	#NULL!	#NULL!	1	2	1	2	1	2	1	2	2	1	2	1	18	5	5	4	5	4	4	4	3	4	5	43
1	2	26	#NULL!	#NULL!	#NULL!	#NULL!	#NULL!	#NULL!	#NULL!	#NULL!	#NULL!	1	3	2	2	2	1	#NULL!	#NULL!	#NULL!	#NULL!	1	1	1	#NULL!	1	2	1	2	1	2	1	2	2	1	2	1	18	5	5	4	5	4	4	4	3	4	5	43
1	1	26	#NULL!	#NULL!	#NULL!	#NULL!	#NULL!	#NULL!	#NULL!	#NULL!	#NULL!	1	2	1	2	2	1	#NULL!	#NULL!	#NULL!	#NULL!	1	1	1	#NULL!	1	2	1	1	1	2	2	1	1	1	2	1	16	3	4	3	3	4	2	4	4	4	4	35
1	1	42	#NULL!	#NULL!	#NULL!	#NULL!	#NULL!	#NULL!	#NULL!	#NULL!	#NULL!	3	15	2	4	1	1	#NULL!	#NULL!	#NULL!	#NULL!	1	#NULL!	#NULL!	#NULL!	1	1	1	1	1	2	1	1	1	1	1	1	13	4	4	4	4	4	4	4	4	4	4	40
1	2	34	#NULL!	#NULL!	#NULL!	#NULL!	#NULL!	#NULL!	#NULL!	#NULL!	#NULL!	2	10	1	6	1	1	#NULL!	#NULL!	#NULL!	#NULL!	1	1	1	#NULL!	1	1	1	1	1	1	2	1	1	1	1	1	13	5	5	3	4	5	2	5	5	2	5	41
1	2	34	#NULL!	#NULL!	#NULL!	#NULL!	#NULL!	#NULL!	#NULL!	#NULL!	#NULL!	2	10	1	1	2	1	#NULL!	#NULL!	#NULL!	#NULL!	1	1	1	#NULL!	1	1	1	1	1	1	2	1	1	1	1	1	13	5	5	3	4	5	2	5	5	2	5	41
1	1	25	#NULL!	#NULL!	#NULL!	#NULL!	#NULL!	#NULL!	#NULL!	#NULL!	#NULL!	1	3	2	2	2	1	#NULL!	#NULL!	#NULL!	#NULL!	1	1	1	#NULL!	1	2	1	2	1	2	1	2	2	1	2	1	18	5	5	4	5	4	4	4	3	4	5	43
1	1	26	#NULL!	#NULL!	#NULL!	#NULL!	#NULL!	#NULL!	#NULL!	#NULL!	#NULL!	1	2	2	2	1	1	#NULL!	#NULL!	#NULL!	#NULL!	1	1	1	#NULL!	1	2	1	1	1	2	2	1	1	1	2	1	16	3	4	3	3	4	2	4	4	4	4	35
1	2	31	#NULL!	#NULL!	#NULL!	#NULL!	#NULL!	#NULL!	#NULL!	#NULL!	#NULL!	1	8	1	3	1	2	#NULL!	#NULL!	#NULL!	#NULL!	1	1	1	1	1	1	1	1	1	2	1	1	1	1	1	1	13	5	5	5	5	5	5	5	5	3	5	48
1	2	10	#NULL!	#NULL!	#NULL!	#NULL!	#NULL!	#NULL!	#NULL!	#NULL!	#NULL!	3	10	2	2	2	1	#NULL!	#NULL!	#NULL!	#NULL!	1	1	1	#NULL!	1	1	1	1	1	2	1	1	1	1	1	1	13	5	5	4	3	5	3	4	4	2	5	40
1	1	34	#NULL!	#NULL!	#NULL!	#NULL!	#NULL!	#NULL!	#NULL!	#NULL!	#NULL!	2	10	2	2	1	1	#NULL!	#NULL!	#NULL!	#NULL!	1	1	1	#NULL!	1	1	1	1	1	2	1	1	1	1	1	1	13	5	5	4	5	5	3	4	4	2	5	42
1	2	34	#NULL!	#NULL!	#NULL!	#NULL!	#NULL!	#NULL!	#NULL!	#NULL!	#NULL!	2	10	1	3	2	1	#NULL!	#NULL!	#NULL!	#NULL!	1	1	1	#NULL!	1	1	1	1	1	2	1	1	1	1	1	1	13	5	5	4	3	5	3	4	4	2	5	40
1	2	42	#NULL!	#NULL!	#NULL!	#NULL!	#NULL!	#NULL!	#NULL!	#NULL!	#NULL!	3	15	2	5	2	2	#NULL!	#NULL!	#NULL!	#NULL!	1	#NULL!	#NULL!	#NULL!	1	1	1	1	1	2	1	1	1	1	2	1	14	4	4	4	4	4	4	4	4	4	4	40
1	2	27	#NULL!	#NULL!	#NULL!	#NULL!	#NULL!	#NULL!	#NULL!	#NULL!	#NULL!	1	3	2	5	2	1	#NULL!	#NULL!	#NULL!	#NULL!	1	#NULL!	1	#NULL!	1	2	1	1	1	2	2	1	1	1	2	1	16	3	4	3	3	4	2	4	4	4	4	35
1	2	27	#NULL!	#NULL!	#NULL!	#NULL!	#NULL!	#NULL!	#NULL!	#NULL!	#NULL!	1	3	2	5	1	1	#NULL!	#NULL!	#NULL!	#NULL!	1	1	#NULL!	#NULL!	1	2	1	1	1	2	2	1	1	1	2	1	16	3	4	3	3	4	2	4	4	4	4	35
1	1	26	#NULL!	#NULL!	#NULL!	#NULL!	#NULL!	#NULL!	#NULL!	#NULL!	#NULL!	1	2	2	3	1	1	#NULL!	#NULL!	#NULL!	#NULL!	1	1	1	#NULL!	1	2	1	1	1	2	2	1	1	1	2	1	16	3	4	3	3	4	2	4	4	4	4	35
1	2	35	#NULL!	#NULL!	#NULL!	#NULL!	#NULL!	#NULL!	#NULL!	#NULL!	#NULL!	2	5	1	2	1	1	#NULL!	#NULL!	#NULL!	#NULL!	1	1	1	1	1	1	1	2	1	2	2	1	1	1	1	1	15	3	5	5	4	3	3	5	5	4	4	41
1	2	30	#NULL!	#NULL!	#NULL!	#NULL!	#NULL!	#NULL!	#NULL!	#NULL!	#NULL!	2	5	1	3	2	1	#NULL!	#NULL!	#NULL!	#NULL!	1	1	1	#NULL!	1	1	1	2	1	2	2	1	1	1	1	1	15	3	5	5	4	3	3	5	5	4	4	41
1	2	29	#NULL!	#NULL!	#NULL!	#NULL!	#NULL!	#NULL!	#NULL!	#NULL!	#NULL!	1	3	1	5	2	1	#NULL!	#NULL!	#NULL!	#NULL!	1	1	1	#NULL!	1	1	1	2	1	2	1	2	1	1	1	1	15	3	5	5	4	3	3	5	5	4	4	41
1	1	29	#NULL!	#NULL!	#NULL!	#NULL!	#NULL!	#NULL!	#NULL!	#NULL!	#NULL!	1	3	1	1	2	1	#NULL!	#NULL!	#NULL!	#NULL!	1	1	1	#NULL!	1	1	1	2	1	2	2	1	1	1	1	1	15	3	5	5	4	3	3	5	5	4	4	41
1	2	27	#NULL!	#NULL!	#NULL!	#NULL!	#NULL!	#NULL!	#NULL!	#NULL!	#NULL!	3	3	1	1	2	1	#NULL!	#NULL!	#NULL!	#NULL!	1	1	#NULL!	#NULL!	1	2	1	1	2	2	2	1	1	1	2	1	17	4	4	4	4	4	3	3	4	3	4	37
1	2	26	#NULL!	#NULL!	#NULL!	#NULL!	#NULL!	#NULL!	#NULL!	#NULL!	#NULL!	1	3	1	4	1	1	#NULL!	#NULL!	#NULL!	#NULL!	1	1	1	#NULL!	1	2	1	2	1	2	1	2	2	1	2	1	18	5	5	4	5	4	4	4	4	4	5	44
1	2	26	#NULL!	#NULL!	#NULL!	#NULL!	#NULL!	#NULL!	#NULL!	#NULL!	#NULL!	1	3	1	5	2	1	#NULL!	#NULL!	#NULL!	#NULL!	1	#NULL!	1	#NULL!	1	2	1	2	1	2	1	2	2	1	2	1	18	5	5	4	5	4	4	4	3	4	5	43
1	1	26	#NULL!	#NULL!	#NULL!	#NULL!	#NULL!	#NULL!	#NULL!	#NULL!	#NULL!	1	3	1	1	2	1	#NULL!	#NULL!	#NULL!	#NULL!	1	1	#NULL!	#NULL!	1	2	1	2	1	2	1	2	2	1	2	1	18	5	5	4	5	4	4	4	4	2	5	42
1	1	26	#NULL!	#NULL!	#NULL!	#NULL!	#NULL!	#NULL!	#NULL!	#NULL!	#NULL!	1	3	2	6	1	1	#NULL!	#NULL!	#NULL!	#NULL!	1	1	1	#NULL!	1	2	1	2	1	2	1	2	2	1	2	1	18	5	5	4	5	4	4	4	4	3	4	42
1	2	41	#NULL!	#NULL!	#NULL!	#NULL!	#NULL!	#NULL!	#NULL!	#NULL!	#NULL!	2	16	2	6	2	1	#NULL!	#NULL!	#NULL!	#NULL!	1	#NULL!	#NULL!	#NULL!	1	1	1	1	2	2	1	1	2	1	2	1	16	4	5	4	5	5	4	5	5	3	5	45
1	1	29	#NULL!	#NULL!	#NULL!	#NULL!	#NULL!	#NULL!	#NULL!	#NULL!	#NULL!	1	3	1	6	2	1	#NULL!	#NULL!	#NULL!	#NULL!	1	1	1	#NULL!	1	1	1	2	1	2	2	1	1	1	1	1	15	3	5	5	4	3	3	5	5	4	4	41
1	2	26	#NULL!	#NULL!	#NULL!	#NULL!	#NULL!	#NULL!	#NULL!	#NULL!	#NULL!	1	3	1	3	1	1	#NULL!	#NULL!	#NULL!	#NULL!	1	1	1	#NULL!	1	2	1	2	1	2	1	2	2	1	2	1	18	3	5	5	4	3	3	5	5	4	4	41
1	2	27	#NULL!	#NULL!	#NULL!	#NULL!	#NULL!	#NULL!	#NULL!	#NULL!	#NULL!	3	3	1	4	2	1	#NULL!	#NULL!	#NULL!	#NULL!	1	1	#NULL!	#NULL!	1	2	1	1	2	2	2	1	1	1	2	1	17	4	4	4	4	4	3	3	4	3	4	37
1	1	26	#NULL!	#NULL!	#NULL!	#NULL!	#NULL!	#NULL!	#NULL!	#NULL!	#NULL!	1	3	2	2	1	1	#NULL!	#NULL!	#NULL!	#NULL!	1	1	1	#NULL!	1	2	1	2	1	2	1	2	2	1	2	1	18	5	5	4	5	4	4	4	3	4	5	43
1	1	29	#NULL!	#NULL!	#NULL!	#NULL!	#NULL!	#NULL!	#NULL!	#NULL!	#NULL!	1	3	1	4	2	1	#NULL!	#NULL!	#NULL!	#NULL!	1	#NULL!	#NULL!	#NULL!	1	1	1	2	1	2	2	1	1	1	1	1	15	3	5	5	4	3	3	5	5	4	4	41
1	1	35	#NULL!	#NULL!	#NULL!	#NULL!	#NULL!	#NULL!	#NULL!	#NULL!	#NULL!	2	11	1	6	1	1	#NULL!	#NULL!	#NULL!	#NULL!	1	1	1	1	1	1	1	1	1	2	2	1	1	2	2	1	16	4	5	4	5	5	4	5	5	3	5	45
1	2	35	#NULL!	#NULL!	#NULL!	#NULL!	#NULL!	#NULL!	#NULL!	#NULL!	#NULL!	2	11	1	6	2	1	#NULL!	#NULL!	#NULL!	#NULL!	1	1	#NULL!	#NULL!	1	1	1	1	2	2	1	1	2	1	2	1	16	4	5	4	5	5	4	5	5	3	5	45
1	1	38	#NULL!	#NULL!	#NULL!	#NULL!	#NULL!	#NULL!	#NULL!	#NULL!	#NULL!	3	14	1	1	1	1	#NULL!	#NULL!	#NULL!	#NULL!	1	1	1	#NULL!	1	1	1	1	2	2	1	1	2	1	2	1	16	4	5	4	5	5	4	5	5	3	5	45
1	2	38	#NULL!	#NULL!	#NULL!	#NULL!	#NULL!	#NULL!	#NULL!	#NULL!	#NULL!	3	14	1	1	2	1	#NULL!	#NULL!	#NULL!	#NULL!	1	#NULL!	#NULL!	#NULL!	1	1	1	1	2	2	1	1	2	1	2	1	16	4	5	4	5	5	4	5	5	3	5	45
1	2	40	#NULL!	#NULL!	#NULL!	#NULL!	#NULL!	#NULL!	#NULL!	#NULL!	#NULL!	2	15	1	5	2	1	#NULL!	#NULL!	#NULL!	#NULL!	1	#NULL!	#NULL!	#NULL!	1	1	1	1	2	2	1	1	2	1	2	1	16	4	5	4	5	5	4	5	5	3	5	45
1	2	27	#NULL!	#NULL!	#NULL!	#NULL!	#NULL!	#NULL!	#NULL!	#NULL!	#NULL!	1	3	1	5	2	1	#NULL!	#NULL!	#NULL!	#NULL!	#NULL!	#NULL!	1	#NULL!	1	2	1	1	1	2	2	1	1	1	2	1	16	3	4	3	3	4	2	4	4	4	4	35
1	2	26	#NULL!	#NULL!	#NULL!	#NULL!	#NULL!	#NULL!	#NULL!	#NULL!	#NULL!	1	2	1	1	2	1	#NULL!	#NULL!	#NULL!	#NULL!	1	1	#NULL!	#NULL!	1	2	1	1	1	2	2	1	1	1	2	1	16	3	4	3	3	4	2	4	4	4	4	35
1	2	26	#NULL!	#NULL!	#NULL!	#NULL!	#NULL!	#NULL!	#NULL!	#NULL!	#NULL!	1	3	1	3	2	1	#NULL!	#NULL!	#NULL!	#NULL!	1	1	1	#NULL!	1	2	1	1	1	2	2	1	1	1	2	1	16	3	4	3	3	4	2	4	4	4	4	35
1	1	26	#NULL!	#NULL!	#NULL!	#NULL!	#NULL!	#NULL!	#NULL!	#NULL!	#NULL!	1	2	2	1	2	1	#NULL!	#NULL!	#NULL!	#NULL!	1	1	#NULL!	#NULL!	1	2	1	1	1	2	2	1	1	1	2	1	16	3	4	3	3	4	2	4	4	4	4	35
1	1	27	#NULL!	#NULL!	#NULL!	#NULL!	#NULL!	#NULL!	#NULL!	#NULL!	#NULL!	1	3	2	1	1	1	#NULL!	#NULL!	#NULL!	#NULL!	1	1	1	#NULL!	1	2	1	1	2	2	2	1	1	1	2	1	17	4	4	4	4	4	3	3	4	3	4	37
1	2	27	#NULL!	#NULL!	#NULL!	#NULL!	#NULL!	#NULL!	#NULL!	#NULL!	#NULL!	1	3	2	1	2	1	#NULL!	#NULL!	#NULL!	#NULL!	1	1	#NULL!	#NULL!	1	2	1	1	2	2	2	1	1	1	2	1	17	4	4	4	4	4	3	3	4	3	4	37
1	1	27	#NULL!	#NULL!	#NULL!	#NULL!	#NULL!	#NULL!	#NULL!	#NULL!	#NULL!	3	3	1	6	1	1	#NULL!	#NULL!	#NULL!	#NULL!	1	1	1	#NULL!	1	2	1	1	2	2	2	1	1	1	2	1	17	4	4	4	4	4	3	3	4	3	4	37
1	1	27	#NULL!	#NULL!	#NULL!	#NULL!	#NULL!	#NULL!	#NULL!	#NULL!	#NULL!	3	3	1	6	2	1	#NULL!	#NULL!	#NULL!	#NULL!	1	1	1	#NULL!	1	2	2	2	1	2	1	1	2	2	2	1	19	4	4	4	4	4	3	3	4	3	4	37
1	2	27	#NULL!	#NULL!	#NULL!	#NULL!	#NULL!	#NULL!	#NULL!	#NULL!	#NULL!	1	3	1	2	1	1	#NULL!	#NULL!	#NULL!	#NULL!	1	1	1	#NULL!	1	2	1	1	2	2	2	1	1	1	2	1	17	4	4	4	4	4	3	3	4	3	4	37
1	2	27	#NULL!	#NULL!	#NULL!	#NULL!	#NULL!	#NULL!	#NULL!	#NULL!	#NULL!	1	3	1	2	2	1	#NULL!	#NULL!	#NULL!	#NULL!	1	1	#NULL!	#NULL!	1	2	1	1	2	2	2	1	1	1	2	1	17	4	4	4	4	3	3	4	4	3	4	37
1	1	48	#NULL!	#NULL!	#NULL!	#NULL!	#NULL!	#NULL!	#NULL!	#NULL!	#NULL!	3	21	2	2	1	1	#NULL!	#NULL!	#NULL!	#NULL!	1	1	1	#NULL!	1	1	1	1	1	2	1	1	1	1	2	1	14	5	4	4	4	4	4	4	4	4	4	41
1	2	30	#NULL!	#NULL!	#NULL!	#NULL!	#NULL!	#NULL!	#NULL!	#NULL!	#NULL!	2	5	1	4	1	1	#NULL!	#NULL!	#NULL!	#NULL!	1	1	1	#NULL!	1	1	1	2	1	2	2	1	1	1	1	1	15	3	5	5	4	3	3	5	5	4	4	41
1	2	29	#NULL!	#NULL!	#NULL!	#NULL!	#NULL!	#NULL!	#NULL!	#NULL!	#NULL!	1	3	2	2	2	1	#NULL!	#NULL!	#NULL!	#NULL!	1	1	1	#NULL!	1	1	1	2	1	2	2	1	1	1	1	1	15	3	5	5	4	3	3	5	5	4	4	41
1	2	41	#NULL!	#NULL!	#NULL!	#NULL!	#NULL!	#NULL!	#NULL!	#NULL!	#NULL!	3	16	2	2	2	1	#NULL!	#NULL!	#NULL!	#NULL!	1	#NULL!	#NULL!	#NULL!	1	1	1	1	2	2	1	1	2	1	2	1	16	4	5	4	5	5	4	5	5	3	5	45
1	1	41	#NULL!	#NULL!	#NULL!	#NULL!	#NULL!	#NULL!	#NULL!	#NULL!	#NULL!	3	16	2	2	1	1	#NULL!	#NULL!	#NULL!	#NULL!	1	1	#NULL!	#NULL!	1	1	1	1	2	2	1	1	2	1	2	1	16	4	5	4	5	5	4	5	5	3	5	45
1	1	42	#NULL!	#NULL!	#NULL!	#NULL!	#NULL!	#NULL!	#NULL!	#NULL!	#NULL!	3	15	1	1	1	1	#NULL!	#NULL!	#NULL!	#NULL!	1	#NULL!	1	#NULL!	1	1	1	1	1	2	1	1	1	1	2	1	14	4	4	4	4	4	4	4	4	4	4	40
2	2	30	#NULL!	#NULL!	#NULL!	#NULL!	#NULL!	#NULL!	#NULL!	#NULL!	#NULL!	#NULL!	1	1	5	1	4	2	1	#NULL!	#NULL!	#NULL!	#NULL!	#NULL!	#NULL!	1	1	1	2	1	1	1	1	2	2	5	5	15	5	3	5	5	3	3	5	5	5	5	44
2	1	35	#NULL!	#NULL!	#NULL!	#NULL!	#NULL!	#NULL!	#NULL!	#NULL!	#NULL!	#NULL!	4	1	6	1	4	2	1	#NULL!	#NULL!	#NULL!	#NULL!	#NULL!	#NULL!	1	1	1	2	1	1	1	1	2	2	5	5	15	5	3	5	5	3	3	5	5	5	5	44
2	2	34	#NULL!	#NULL!	#NULL!	#NULL!	#NULL!	#NULL!	#NULL!	#NULL!	#NULL!	#NULL!	3	1	1	4	2	2	2	#NULL!	#NULL!	#NULL!	#NULL!	#NULL!	#NULL!	1	1	1	2	1	1	1	1	2	2	5	5	15	5	1	5	5	3	3	5	5	5	5	42
2	2	30	#NULL!	#NULL!	#NULL!	#NULL!	#NULL!	#NULL!	#NULL!	#NULL!	#NULL!	#NULL!	2	1	5	1	4	2	2	#NULL!	#NULL!	#NULL!	#NULL!	#NULL!	#NULL!	1	1	1	2	1	1	1	1	2	2	5	5	15	5	3	5	5	3	3	5	5	5	5	44
2	1	33	#NULL!	#NULL!	#NULL!	#NULL!	#NULL!	#NULL!	#NULL!	#NULL!	#NULL!	#NULL!	3	1	5	1	4	2	2	#NULL!	#NULL!	#NULL!	#NULL!	#NULL!	#NULL!	2	1	1	2	2	2	2	1	1	1	2	3	19	3	4	3	4	2	3	4	5	4	5	33
2	2	33	#NULL!	#NULL!	#NULL!	#NULL!	#NULL!	#NULL!	#NULL!	#NULL!	#NULL!	#NULL!	2	1	5	1	4	2	1	#NULL!	#NULL!	#NULL!	#NULL!	#NULL!	#NULL!	1	1	1	2	1	1	1	1	2	2	5	5	15	5	3	5	5	3	3	5	5	5	5	44
2	2	38	#NULL!	#NULL!	#NULL!	#NULL!	#NULL!	#NULL!	#NULL!	#NULL!	#NULL!	2	5	1	5	1	7	2	2	#NULL!	#NULL!	#NULL!	#NULL!	#NULL!	#NULL!	1	1	1	2	1	1	1	1	2	2	5	5	15	5	4	4	3	4	3	2	5	2	5	40
2	2	43	#NULL!	#NULL!	#NULL!	#NULL!	#NULL!	#NULL!	#NULL!	#NULL!	#NULL!	2	7	1	5	1	6	2	1	#NULL!	#NULL!	#NULL!	#NULL!	#NULL!	#NULL!	1	1	1	2	1	1	1	1	1	1	5	5	14	5	4	4	3	4	3	2	5	2	5	40
2	1	31	#NULL!	#NULL!	#NULL!	#NULL!	#NULL!	#NULL!	#NULL!	#NULL!	#NULL!	#NULL!	1	6	1	4	2	2	2	#NULL!	#NULL!	#NULL!	#NULL!	#NULL!	#NULL!	2	1	1	2	2	2	2	1	1	1	2	3	19	3	4	3	4	2	3	4	5	4	5	33
2	1	36	#NULL!	#NULL!	#NULL!	#NULL!	#NULL!	#NULL!	#NULL!	#NULL!	#NULL!	#NULL!	4	1	3	3	1	2	2	#NULL!	#NULL!	#NULL!	#NULL!	#NULL!	#NULL!	2	1	1	2	2	2	2	1	1	1	2	3	19	3	4	3	4	2	3	4	5	4	5	33
2	1	36	#NULL!	#NULL!	#NULL!	#NULL!	#NULL!	#NULL!	#NULL!	#NULL!	#NULL!	#NULL!	3	1	3	1	4	2	1	#NULL!	#NULL!	#NULL!	#NULL!	#NULL!	#NULL!	2	1	1	2	2	2	2	1	1	1	2	3	19	3	4	3	4	2	3	4	5	4	5	33
2	2	33	#NULL!	#NULL!	#NULL!	#NULL!	#NULL!	#NULL!	#NULL!	#NULL!	#NULL!	#NULL!	3	1	3	1	4	2	2	#NULL!	#NULL!	#NULL!	#NULL!	#NULL!	#NULL!	1	1	1	2	1	1	1	1	2	2	5	5	15	5	3	5	5	3	3	5	5	5	5	44
2	1	32	#NULL!	#NULL!	#NULL!	#NULL!	#NULL!	#NULL!	#NULL!	#NULL!	#NULL!	#NULL!	2	1	3	1	4	2	1	#NULL!	#NULL!	#NULL!	#NULL!	#NULL!	#NULL!	1	1	1	2	1	1	1	1	2	2	5	5	15	5	3	5	5	3	3	5	5	5	5	44
2	2	34	#NULL!	#NULL!	#NULL!	#NULL!	#NULL!	#NULL!	#NULL!	#NULL!	#NULL!	#NULL!	3	1	3	1	4	2	1	#NULL!	#NULL!	#NULL!	#NULL!	#NULL!	#NULL!	1	1	1	2	1	1	1	1	2	2	5	5	15	5	3	5	5	3	3	5	5	5	5	44
2	2	31	#NULL!	#NULL!	#NULL!	#NULL!	#NULL!	#NULL!	#NULL!	#NULL!	#NULL!	#NULL!	2	1	5	1	4	2	1	#NULL!	#NULL!	#NULL!	#NULL!	#NULL!	#NULL!	2	1	1	2	2	2	2	1	1	1	2	3	19	3	4	3	4	2	3	4	5	4	5	33
2	2	32	#NULL!	#NULL!	#NULL!	#NULL!	#NULL!	#NULL!	#NULL!	#NULL!	#NULL!	#NULL!	2	1	5	1	4	2	1	#NULL!	#NULL!	#NULL!	#NULL!	#NULL!	#NULL!	2	1	1	2	2	2	2	1	1	1	2	3	19	3	4	3	4	2	3	4	5	4	5	33
2	2	35	#NULL!	#NULL!	#NULL!	#NULL!	#NULL!	#NULL!	#NULL!	#NULL!	#NULL!	#NULL!	3	1	5	1	4	2	1	#NULL!	#NULL!	#NULL!	#NULL!	#NULL!	#NULL!	2	1	1	2	2	2	2	1	1	1	5	5	19	5	3	5	5	3	3	5	5	5	5	44
2	1	45	#NULL!	#NULL!	#NULL!	#NULL!	#NULL!	#NULL!	#NULL!	#NULL!	#NULL!	2	7	1	1	1	5	2	2	#NULL!	#NULL!	#NULL!	#NULL!	#NULL!	#NULL!	1	1	1	2	1	1	1	1	1	1	5	5	14	5	4	4	3	4	3	2	5	2	5	40
2	2	43	#NULL!	#NULL!	#NULL!	#NULL!	#NULL!	#NULL!	#NULL!	#NULL!	#NULL!	2	7	2	1	1	5	2	1	#NULL!	#NULL!	#NULL!	#NULL!	#NULL!	#NULL!	1	1	1	2	1	1	1	1	1	1	5	5	14	5	4	4	3	4	3	2	5	2	5	40
2	1	45	#NULL!	#NULL!	#NULL!	#NULL!	#NULL!	#NULL!	#NULL!	#NULL!	#NULL!	2	8	1	1	1	5	2	1	#NULL!	#NULL!	#NULL!	#NULL!	#NULL!	#NULL!	1	1	1	2	1	1	1	1	1	1	5	5	14	5	4	4	3	4	3	2	5	2	5	40
2	2	31	#NULL!	#NULL!	#NULL!	#NULL!	#NULL!	#NULL!	#NULL!	#NULL!	#NULL!	#NULL!	2	1	1	1	4	2	1	#NULL!	#NULL!	#NULL!	#NULL!	#NULL!	#NULL!	1	1	1	2	2	2	2	1	1	1	4	4	17	4	2	4	2	3	3	2	5	2	5	33
2	1	33	#NULL!	#NULL!	#NULL!	#NULL!	#NULL!	#NULL!	#NULL!	#NULL!	#NULL!	#NULL!	3	1	1	1	4	2	2	#NULL!	#NULL!	#NULL!	#NULL!	#NULL!	#NULL!	1	1	1	2	2	2	2	1	1	1	4	4	17	4	2	4	2	3	3	2	5	2	5	33
2	1	43	#NULL!	#NULL!	#NULL!	#NULL!	#NULL!	#NULL!	#NULL!	#NULL!	#NULL!	2	6	2	1	1	7	2	1	#NULL!	#NULL!	#NULL!	#NULL!	#NULL!	#NULL!	1	1	1	2	1	1	1	1	1	1	5	5	14	5	4	4	3	4	3	2	5	2	5	40
2	1	34	#NULL!	#NULL!	#NULL!	#NULL!	#NULL!	#NULL!	#NULL!	#NULL!	#NULL!	#NULL!	3	2	1	1	4	2	1	#NULL!	#NULL!	#NULL!	#NULL!	#NULL!	#NULL!	2	1	1	2	2	2	1	1	1	1	4	4	18	4	2	3	1	4	2	1	3	1	3	28
2	2	34	#NULL!	#NULL!	#NULL!	#NULL!	#NULL!	#NULL!	#NULL!	#NULL!	#NULL!	#NULL!	3	1	1	1	4	2	2	#NULL!	#NULL!	#NULL!	#NULL!	#NULL!	#NULL!	2	2	2	2	2	2	2	1	1	1	2	3	21	2	1	3	2	2	1	2	3	2	3	21
2	1	33	#NULL!	#NULL!	#NULL!	#NULL!	#NULL!	#NULL!	#NULL!	#NULL!	#NULL!	#NULL!	3	1	1	1	4	2	2	#NULL!	#NULL!	#NULL!	#NULL!	#NULL!	#NULL!	2	2	2	2	2	2	2	1	1	1	2	3	21	2	3	2	1	3	2	2	1	2	1	21
2	2	36	#NULL!	#NULL!	#NULL!	#NULL!	#NULL!	#NULL!	#NULL!	#NULL!	#NULL!	#NULL!	4	2	1	1	4	2	1	#NULL!	#NULL!	#NULL!	#NULL!	#NULL!	#NULL!	1	1	1	2	1	1	1	1	2	1	5	5	14	5	3	5	5	3	3	5	5	5	5	44
2	2	33	#NULL!	#NULL!	#NULL!	#NULL!	#NULL!	#NULL!	#NULL!	#NULL!	#NULL!	#NULL!	2	2	2	1	4	2	1	#NULL!	#NULL!	#NULL!	#NULL!	#NULL!	#NULL!	1	1	1	1	1	2	1	1	1	2	5	5	14	5	3	5	5	3	3	5	5	5	5	44
2	2	45	#NULL!	#NULL!	#NULL!	#NULL!	#NULL!	#NULL!	#NULL!	#NULL!	#NULL!	2	8	2	2	1	5	2	1	#NULL!	#NULL!	#NULL!	#NULL!	#NULL!	#NULL!	1	1	1	2	1	1	1	1	1	1	5	5	14	5	4	4	3	4	3	2	5	2	5	40
2	1	45	#NULL!	#NULL!	#NULL!	#NULL!	#NULL!	#NULL!	#NULL!	#NULL!	#NULL!	2	8	2	2	2	7	2	1	#NULL!	#NULL!	#NULL!	#NULL!	#NULL!	#NULL!	2	1	1	2	2	2	2	1	1	1	2	3	19	3	4	3	4	2	3	4	5	4	5	33
2	1	43	#NULL!	#NULL!	#NULL!	#NULL!	#NULL!	#NULL!	#NULL!	#NULL!	#NULL!	2	7	2	2	2	5	2	1	#NULL!	#NULL!	#NULL!	#NULL!	#NULL!	#NULL!	1	1	1	2	1	1	1	1	1	1	5	5	14	5	4	4	3	4	3	2	5	2	5	40
2	2	36	#NULL!	#NULL!	#NULL!	#NULL!	#NULL!	#NULL!	#NULL!	#NULL!	#NULL!	#NULL!	4	2	2	1	4	2	1	#NULL!	#NULL!	#NULL!	#NULL!	#NULL!	#NULL!	2	1	1	2	2	2	2	1	1	1	2	3	19	3	4	3	4	2	3	4	5	4	5	33
2	2	33	#NULL!	#NULL!	#NULL!	#NULL!	#NULL!	#NULL!	#NULL!	#NULL!	#NULL!	#NULL!	2	2	2	1	4	2	1	#NULL!	#NULL!	#NULL!	#NULL!	#NULL!	#NULL!	2	1	1	2	2	2	2	1	1	1	2	3	19	3	4	3	4	2	3	4	5	4	5	33
2	1	31	#NULL!	#NULL!	#NULL!	#NULL!	#NULL!	#NULL!	#NULL!	#NULL!	#NULL!	#NULL!	2	2	2	1	4	2	1	#NULL!	#NULL!	#NULL!	#NULL!	#NULL!	#NULL!	2	1	1	2	2	2	2	1	1	1	1	2	19	3	4	3	4	2	3	4	5	4	5	31
2	2	33	#NULL!	#NULL!	#NULL!	#NULL!	#NULL!	#NULL!	#NULL!	#NULL!	#NULL!	#NULL!	2	1	2	1	4	2	2	#NULL!	#NULL!	#NULL!	#NULL!	#NULL!	#NULL!	2	1	1	2	2	2	2	1	1	1	5	5	19	5	4	4	3	4	3	2	5	2	5	40
2	1	36	#NULL!	#NULL!	#NULL!	#NULL!	#NULL!	#NULL!	#NULL!	#NULL!	#NULL!	#NULL!	4	2	2	1	4	2	1	#NULL!	#NULL!	#NULL!	#NULL!	#NULL!	#NULL!	1	1	1	2	1	1	1	1	1	1	5	5	14	5	4	4	3	4	3	2	5	2	5	40
2	1	33	#NULL!	#NULL!	#NULL!	#NULL!	#NULL!	#NULL!	#NULL!	#NULL!	#NULL!	#NULL!	2	2	2	1	4	2	2	#NULL!	#NULL!	#NULL!	#NULL!	#NULL!	#NULL!	1	1	1	2	1	1	1	1	2	2	5	5	15	5	3	5	5	3	3	5	5	5	5	44
2	1	34	#NULL!	#NULL!	#NULL!	#NULL!	#NULL!	#NULL!	#NULL!	#NULL!	#NULL!	#NULL!	4	2	2	1	4	2	1	#NULL!	#NULL!	#NULL!	#NULL!	#NULL!	#NULL!	1	1	1	2	1	1	1	1	2	2	5	5	15	5	3	5	5	3	3	5	5	5	5	44
2	2	40	#NULL!	#NULL!	#NULL!	#NULL!	#NULL!	#NULL!	#NULL!	#NULL!	#NULL!	2	5	1	6	1	7	2	1	#NULL!	#NULL!	#NULL!	#NULL!	#NULL!	#NULL!	1	1	1	2	1	1	1	1	1	1	5	5	14	5	4	4	3	4	3	2	5	2	5	40
2	2	43	#NULL!	#NULL!	#NULL!	#NULL!	#NULL!	#NULL!	#NULL!	#NULL!	#NULL!	2	6	1	6	1	6	2	1	#NULL!	#NULL!	#NULL!	#NULL!	#NULL!	#NULL!	1	1	1	2	1	1	1	1	1	1	5	5	14	5	4	4	3	4	3	2	5	2	5	40
2	1	34	#NULL!	#NULL!	#NULL!	#NULL!	#NULL!	#NULL!	#NULL!	#NULL!	#NULL!	#NULL!	3	1	6	1	4	2	1	#NULL!	#NULL!	#NULL!	#NULL!	#NULL!	#NULL!	2	1	1	2	2	2	1	2	1	1	2	3	19	3	4	3	4	2	3	4	5	4	5	33
2	2	30	#NULL!	#NULL!	#NULL!	#NULL!	#NULL!	#NULL!	#NULL!	#NULL!	#NULL!	#NULL!	3	1	6	1	4	2	1	#NULL!	#NULL!	#NULL!	#NULL!	#NULL!	#NULL!	1	1	1	2	1	1	1	1	2	2	5	5	15	5	3	5	5	3	3	5	5	5	5	44
2	2	33	#NULL!	#NULL!	#NULL!	#NULL!	#NULL!	#NULL!	#NULL!	#NULL!	#NULL!	#NULL!	3	1	6	1	4	2	1	#NULL!	#NULL!	#NULL!	#NULL!	#NULL!	#NULL!	1	1	1	2	1	1	1	1	2	2	5	5	15	5	3	5	5	3	3	5	5	5	5	44
2	2	45	#NULL!	#NULL!	#NULL!	#NULL!	#NULL!	#NULL!	#NULL!	#NULL!	#NULL!	3	14	1	4	1	5	2	1	#NULL!	#NULL!	#NULL!	#NULL!	#NULL!	#NULL!	1	1	1	2	1	1	1	1	2	2	5	5	15	5	3	5	5	3	3	5	5	5	5	44
2	2	37	#NULL!	#NULL!	#NULL!	#NULL!	#NULL!	#NULL!	#NULL!	#NULL!	#NULL!	1	5	1	4	1	4	2	1	#NULL!	#NULL!	#NULL!	#NULL!	#NULL!	#NULL!	1	1	1	2	1	1	1	1	2	2	5	5	15	5	3	5	5	3	3	5	5	5	5	44
2	1	31	#NULL!	#NULL!	#NULL!	#NULL!	#NULL!	#NULL!	#NULL!	#NULL!	#NULL!	#NULL!	2	1	4	1	4	2	1	#NULL!	#NULL!	#NULL!	#NULL!	#NULL!	#NULL!	2	1	1	2	2	2	2	1	1	1	2	3	19	3	4	3	4	2	3	4	5	4	5	33
2	1	32	#NULL!	#NULL!	#NULL!	#NULL!	#NULL!	#NULL!	#NULL!	#NULL!	#NULL!	#NULL!	2	1	4	1	4	2	1	#NULL!	#NULL!	#NULL!	#NULL!	#NULL!	#NULL!	2	1	1	2	2	2	2	1	1	1	2	3	19	3	4	3	4	2	3	4	5	4	5	33
2	2	33	#NULL!	#NULL!	#NULL!	#NULL!	#NULL!	#NULL!	#NULL!	#NULL!	#NULL!	#NULL!	3	1	4	1	4	2	1	#NULL!	#NULL!	#NULL!	#NULL!	#NULL!	#NULL!	2	1	1	2	2	2	2	1	1	1	2	3	19	3	4	3	4	2	3	4	5	4	5	33
2	1	44	#NULL!	#NULL!	#NULL!	#NULL!	#NULL!	#NULL!	#NULL!	#NULL!	#NULL!	2	7	2	1	1	5	2	1	#NULL!	#NULL!	#NULL!	#NULL!	#NULL!	#NULL!	1	1	1	2	1	1	1	1	1	1	5	5	14	5	4	4	3	4	3	2	5	2	5	40
2	1	32	#NULL!	#NULL!	#NULL!	#NULL!	#NULL!	#NULL!	#NULL!	#NULL!	#NULL!	#NULL!	4	1	4	1	4	2	1	#NULL!	#NULL!	#NULL!	#NULL!	#NULL!	#NULL!	2	1	1	2	2	2	2	1	1	1	2	3	19	3	4	3	4	2	3	4	5	4	5	33
2	2	36	#NULL!	#NULL!	#NULL!	#NULL!	#NULL!	#NULL!	#NULL!	#NULL!	#NULL!	1	2	1	4	1	7	2	1	#NULL!	#NULL!	#NULL!	#NULL!	#NULL!	#NULL!	1	1	1	2	1	1	1	1	2	2	5	5	15	5	3	5	5	3	3	5	5	5	5	44
2	2	34	#NULL!	#NULL!	#NULL!	#NULL!	#NULL!	#NULL!	#NULL!	#NULL!	#NULL!	#NULL!	1	4	1	4	2	1	2	#NULL!	#NULL!	#NULL!	#NULL!	#NULL!	#NULL!	1	1	2	2	2	2	1	1	1	2	3	3	19	4	2	3	2	3	4	5	5	5	5	34
2	1	42	#NULL!	#NULL!	#NULL!	#NULL!	#NULL!	#NULL!	#NULL!	#NULL!	#NULL!	3	5	1	4	1	5	2	1	#NULL!	#NULL!	#NULL!	#NULL!	#NULL!	#NULL!	1	1	1	2	1	1	1	1	1	1	5	5	14	5	3	4	4	4	3	2	5	2	5	40
3	1.0	33	1	6	1	6	1	2	1	1	1	#NULL!	#NULL!	#NULL!	#NULL!	#NULL!	#NULL!	#NULL!	2	#NULL!	#NULL!	#NULL!	#NULL!	#NULL!	#NULL!	1	1	1	1	1	2	1	1	1	1	1	1	13	5	5	5	2	5	4	4	4	4	5	43
3	2.0	33	2	6	1	6	1	2	2	#NULL!	#NULL!	#NULL!	#NULL!	#NULL!	#NULL!	#NULL!	#NULL!	#NULL!	1	#NULL!	#NULL!	#NULL!	#NULL!	#NULL!	#NULL!	1	1	1	1	1	2	1	1	1	1	1	1	13	5	5	5	2	5	4	4	4	4	5	43
3	2.0	38	2	6	1	6	1	1	2	#NULL!	#NULL!	#NULL!	#NULL!	#NULL!	#NULL!	#NULL!	#NULL!	#NULL!	2	#NULL!	#NULL!	#NULL!	#NULL!	#NULL!	#NULL!	1	1	1	1	1	2	1	1	1	1	1	1	13	5	5	5	5	5	2	5	4	4	4	44
3	1.0	40	2	6	1	6	1	1	1	1	1	#NULL!	#NULL!	#NULL!	#NULL!	#NULL!	#NULL!	#NULL!	1	#NULL!	#NULL!	#NULL!	#NULL!	#NULL!	#NULL!	1	2	2	1	1	2	1	1	1	1	2	1	16	4	4	3	3	5	2	4	4	2	4	35
3	1.0	33	2	4	1	3	1	2	1	#NULL!	#NULL!	#NULL!	#NULL!	#NULL!	#NULL!	#NULL!	#NULL!	#NULL!	1	#NULL!	#NULL!	#NULL!	#NULL!	#NULL!	#NULL!	1	2	2	1	1	2	1	1	1	1	2	1	16	4	4	3	3	5	2	4	4	2	4	35
3	1.0	29	1	5	1	3	1	2	2	#NULL!	#NULL!	#NULL!	#NULL!	#NULL!	#NULL!	#NULL!	#NULL!	#NULL!	2	#NULL!	#NULL!	#NULL!	#NULL!	#NULL!	#NULL!	1	2	2	1	1	2	1	1	1	1	2	1	16	4	4	3	3	5	2	4	4	2	4	35
3	2.0	32	2	4	1	4	1	1	1	1	1	#NULL!	#NULL!	#NULL!	#NULL!	#NULL!	#NULL!	#NULL!	2	#NULL!	#NULL!	#NULL!	#NULL!	#NULL!	#NULL!	1	2	2	1	1	2	1	1	1	1	2	1	16	4	4	3	3	5	2	4	4	2	4	35
3	1.0	58	2	1	1	3	1	2	2	#NULL!	#NULL!	#NULL!	#NULL!	#NULL!	#NULL!	#NULL!	#NULL!	#NULL!	1	#NULL!	#NULL!	#NULL!	#NULL!	#NULL!	#NULL!	1	2	2	1	1	2	1	1	1	1	2	1	16	4	4	3	3	5	2	4	4	2	4	35
3	2.0	56	2	1	2	3	2	1	2	#NULL!	#NULL!	#NULL!	#NULL!	#NULL!	#NULL!	#NULL!	#NULL!	#NULL!	1	#NULL!	#NULL!	#NULL!	#NULL!	#NULL!	#NULL!	1	2	2	1	1	2	1	1	1	1	2	1	16	4	4	3	3	5	3	4	4	1	4	35
3	1.0	28	2	2	1	4	1	1	2	#NULL!	#NULL!	#NULL!	#NULL!	#NULL!	#NULL!	#NULL!	#NULL!	#NULL!	2	#NULL!	#NULL!	#NULL!	#NULL!	#NULL!	#NULL!	2	1	1	1	1	2	1	1	1	1	2	1	15	4	4	3	3	4	4	4	3	4	5	38
3	1.0	35	2	5	1	6	1	2	2	#NULL!	#NULL!	#NULL!	#NULL!	#NULL!	#NULL!	#NULL!	#NULL!	#NULL!	2	#NULL!	#NULL!	#NULL!	#NULL!	#NULL!	#NULL!	2	1	1	1	1	2	1	1	1	1	2	1	15	4	4	3	3	4	4	4	3	4	5	38
3	1.0	29	1	2	2	3	8	2	2	#NULL!	#NULL!	#NULL!	#NULL!	#NULL!	#NULL!	#NULL!	#NULL!	#NULL!	1	#NULL!	#NULL!	#NULL!	#NULL!	#NULL!	#NULL!	2	1	1	1	1	2	1	1	1	1	2	1	15	4	4	3	3	4	4	4	3	4	5	38
3	2.0	25	2	4	1	4	2	2	2	#NULL!	#NULL!	#NULL!	#NULL!	#NULL!	#NULL!	#NULL!	#NULL!	#NULL!	1	#NULL!	#NULL!	#NULL!	#NULL!	#NULL!	#NULL!	1	1	1	1	1	2	1	1	1	1	1	1	13	5	5	5	3	5	4	4	4	4	5	44
3	1.0	38	1	4	1	3	2	2	2	#NULL!	#NULL!	#NULL!	#NULL!	#NULL!	#NULL!	#NULL!	#NULL!	#NULL!	1	#NULL!	#NULL!	#NULL!	#NULL!	#NULL!	#NULL!	1	1	1	1	1	2	1	1	1	1	1	1	13	5	5	5	3	5	4	4	4	4	5	44
3	2.0	33	2	2	1	4	3	2	2	#NULL!	#NULL!	#NULL!	#NULL!	#NULL!	#NULL!	#NULL!	#NULL!	#NULL!	2	#NULL!	#NULL!	#NULL!	#NULL!	#NULL!	#NULL!	1	1	1	1	1	2	1	1	1	1	1	1	13	5	5	5	3	5	4	4	4	4	5	44
3	2.0	28	2	5	1	3	1	2	1	1	1	#NULL!	#NULL!	#NULL!	#NULL!	#NULL!	#NULL!	#NULL!	1	#NULL!	#NULL!	#NULL!	#NULL!	#NULL!	#NULL!	1	1	1	1	1	2	1	1	1	1	1	1	13	5	5	5	3	5	4	4	4	4	5	44
3	2.0	23	1	4	1	1	1	2	2	#NULL!	#NULL!	#NULL!	#NULL!	#NULL!	#NULL!	#NULL!	#NULL!	#NULL!	2	#NULL!	#NULL!	#NULL!	#NULL!	#NULL!	#NULL!	2	1	1	2	1	2	1	1	2	1	1	2	17	4	4	3	3	4	2	4	3	3	4	34
3	1.0	23	1	4	1	1	1	2	2	#NULL!	#NULL!	#NULL!	#NULL!	#NULL!	#NULL!	#NULL!	#NULL!	#NULL!	1	#NULL!	#NULL!	#NULL!	#NULL!	#NULL!	#NULL!	2	1	1	2	1	2	1	1	2	1	1	2	17	4	4	3	3	4	2	4	3	3	4	34
3	2.0	56	2	4	1	4	3	1	1	1	1	#NULL!	#NULL!	#NULL!	#NULL!	#NULL!	#NULL!	#NULL!	1	#NULL!	#NULL!	#NULL!	#NULL!	#NULL!	#NULL!	1	2	2	1	1	2	1	1	1	1	2	1	16	4	4	3	3	5	2	4	4	2	4	35
3	1.0	40	2	5	1	6	1	1	1	1	1	#NULL!	#NULL!	#NULL!	#NULL!	#NULL!	#NULL!	#NULL!	2	#NULL!	#NULL!	#NULL!	#NULL!	#NULL!	#NULL!	1	1	1	1	1	2	1	1	1	1	2	1	14	4	4	5	5	5	4	3	4	3	4	41
3	2.0	32	2	4	1	4	1	2	1	1	1	#NULL!	#NULL!	#NULL!	#NULL!	#NULL!	#NULL!	#NULL!	2	#NULL!	#NULL!	#NULL!	#NULL!	#NULL!	#NULL!	1	1	1	1	1	2	1	1	1	1	1	1	13	4	4	4	4	4	4	4	4	4	4	40
3	1.0	42	2	5	1	6	1	2	2	#NULL!	1	#NULL!	#NULL!	#NULL!	#NULL!	#NULL!	#NULL!	#NULL!	1	#NULL!	#NULL!	#NULL!	#NULL!	#NULL!	#NULL!	1	1	1	1	1	2	1	1	1	1	2	1	14	4	4	5	5	5	4	3	4	3	4	41
3	2.0	29	1	4	1	3	1	1	2	2	1	#NULL!	#NULL!	#NULL!	#NULL!	#NULL!	#NULL!	#NULL!	1	#NULL!	#NULL!	#NULL!	#NULL!	#NULL!	#NULL!	2	1	1	1	1	2	1	1	1	1	2	1	15	4	4	3	3	4	4	4	3	4	5	38
3	2.0	33	2	4	1	4	1	1	2	#NULL!	#NULL!	#NULL!	#NULL!	#NULL!	#NULL!	#NULL!	#NULL!	#NULL!	2	#NULL!	#NULL!	#NULL!	#NULL!	#NULL!	#NULL!	1	1	1	1	1	2	1	1	1	1	1	1	13	5	5	5	3	5	4	4	4	4	5	44
3	1.0	32	2	6	1	6	1	2	2	#NULL!	#NULL!	#NULL!	#NULL!	#NULL!	#NULL!	#NULL!	#NULL!	#NULL!	2	#NULL!	#NULL!	#NULL!	#NULL!	#NULL!	#NULL!	1	1	1	1	1	2	1	1	1	1	1	1	13	5	5	5	2	5	4	4	4	4	5	43
3	1.0	38	1	4	1	3	1	2	2	#NULL!	#NULL!	#NULL!	#NULL!	#NULL!	#NULL!	#NULL!	#NULL!	#NULL!	2	#NULL!	#NULL!	#NULL!	#NULL!	#NULL!	#NULL!	1	1	1	1	1	2	1	1	1	1	2	1	14	4	4	5	5	5	4	3	4	3	4	41
3	2.0	40	2	2	1	4	1	1	2	#NULL!	#NULL!	#NULL!	#NULL!	#NULL!	#NULL!	#NULL!	#NULL!	#NULL!	2	#NULL!	#NULL!	#NULL!	#NULL!	#NULL!	#NULL!	1	1	1	1	1	2	1	1	1	1	2	1	14	4	4	5	5	5	4	3	4	3	4	41
3	1.0	32	1	2	2	2	1	2	2	#NULL!	#NULL!	#NULL!	#NULL!	#NULL!	#NULL!	#NULL!	#NULL!	#NULL!	1	#NULL!	#NULL!	#NULL!	#NULL!	#NULL!	#NULL!	2	1	1	1	1	2	1	1	1	1	2	1	15	4	4	3	3	4	4	3	3	4	5	37
3	2.0	32	1	4	1	1	1	2	1	1	1	#NULL!	#NULL!	#NULL!	#NULL!	#NULL!	#NULL!	#NULL!	2	#NULL!	#NULL!	#NULL!	#NULL!	#NULL!	#NULL!	1	1	1	1	1	2	1	1	1	1	1	1	13	4	4	4	4	4	4	4	4	4	4	40
3	2.0	28	1	4	1	1	1	2	2	#NULL!	#NULL!	#NULL!	#NULL!	#NULL!	#NULL!	#NULL!	#NULL!	#NULL!	2	#NULL!	#NULL!	#NULL!	#NULL!	#NULL!	#NULL!	2	1	1	1	1	1	2	1	1	1	1	1	14	4	4	3	3	4	4	4	3	4	5	38
3	2.0	29	2	4	1	4	1	1	2	#NULL!	#NULL!	#NULL!	#NULL!	#NULL!	#NULL!	#NULL!	#NULL!	#NULL!	1	#NULL!	#NULL!	#NULL!	#NULL!	#NULL!	#NULL!	2	1	1	1	1	1	2	1	1	1	1	2	15	4	4	3	3	4	4	4	3	4	5	38
3	2.0	45	2	2	1	4	1	1	2	#NULL!	#NULL!	#NULL!	#NULL!	#NULL!	#NULL!	#NULL!	#NULL!	#NULL!	1	#NULL!	#NULL!	#NULL!	#NULL!	#NULL!	#NULL!	2	1	1	1	1	2	1	1	1	1	2	1	15	4	4	3	3	4	4	4	3	4	5	38
3	2.0	40	2	2	2	4	1	1	2	#NULL!	#NULL!	#NULL!	#NULL!	#NULL!	#NULL!	#NULL!	#NULL!	#NULL!	2	#NULL!	#NULL!	#NULL!	#NULL!	#NULL!	#NULL!	2	1	1	1	1	2	1	1	1	1	2	1	15	4	4	3	3	4	4	4	2	4	5	37
3	2.0	50	2	4	2	6	1	1	2	#NULL!	#NULL!	#NULL!	#NULL!	#NULL!	#NULL!	#NULL!	#NULL!	#NULL!	2	#NULL!	#NULL!	#NULL!	#NULL!	#NULL!	#NULL!	2	1	1	1	1	2	1	1	1	1	2	1	15	4	4	3	3	4	4	4	3	4	5	38
3	2.0	43	2	2	1	4	1	1	1	1	1	#NULL!	#NULL!	#NULL!	#NULL!	#NULL!	#NULL!	#NULL!	2	#NULL!	#NULL!	#NULL!	#NULL!	#NULL!	#NULL!	1	1	1	1	1	2	1	1	1	1	2	1	14	4	4	5	5	5	4	3	4	3	4	41
3	1.0	56	2	2	2	3	1	2	2	#NULL!	#NULL!	#NULL!	#NULL!	#NULL!	#NULL!	#NULL!	#NULL!	#NULL!	1	#NULL!	#NULL!	#NULL!	#NULL!	#NULL!	#NULL!	2	1	1	1	1	2	1	1	1	1	2	1	15	4	4	3	3	4	4	4	3	4	5	38
3	1.0	48	2	4	1	2	1	1	1	1	1	#NULL!	#NULL!	#NULL!	#NULL!	#NULL!	#NULL!	#NULL!	1	#NULL!	#NULL!	#NULL!	#NULL!	#NULL!	#NULL!	1	1	1	1	1	2	1	1	1	1	2	1	14	4	4	5	5	5	4	3	4	3	4	41
3	2.0	25	4	1	1	1	1	2	2	#NULL!	#NULL!	#NULL!	#NULL!	#NULL!	#NULL!	#NULL!	#NULL!	#NULL!	2	#NULL!	#NULL!	#NULL!	#NULL!	#NULL!	#NULL!	1	1	1	1	1	2	1	1	1	1	2	1	14	4	4	5	5	5	4	3	4	3	4	41
3	2.0	25	1	4	1	1	1	2	1	1	1	#NULL!	#NULL!	#NULL!	#NULL!	#NULL!	#NULL!	#NULL!	1	#NULL!	#NULL!	#NULL!	#NULL!	#NULL!	#NULL!	1	1	1	1	1	2	1	1	1	1	2	1	14	4	4	5	5	5	4	3	4	3	4	41
3	1.0	34	1	6	1	6	1	2	1	1	1	#NULL!	#NULL!	#NULL!	#NULL!	#NULL!	#NULL!	#NULL!	2	#NULL!	#NULL!	#NULL!	#NULL!	#NULL!	#NULL!	1	1	1	1	1	2	1	1	1	1	2	1	14	4	4	5	5	5	4	3	4	3	4	41
3	2.0	34	1	5	1	6	1	1	1	1	1	#NULL!	#NULL!	#NULL!	#NULL!	#NULL!	#NULL!	#NULL!	2	#NULL!	#NULL!	#NULL!	#NULL!	#NULL!	#NULL!	1	1	1	1	1	2	1	1	1	1	2	1	14	4	4	5	5	5	4	3	4	3	4	41
3	1.0	45	2	6	1	6	1	2	2	#NULL!	#NULL!	#NULL!	#NULL!	#NULL!	#NULL!	#NULL!	#NULL!	#NULL!	1	#NULL!	#NULL!	#NULL!	#NULL!	#NULL!	#NULL!	1	1	1	1	1	2	1	1	1	1	2	1	14	4	4	5	5	5	4	3	4	3	4	41
3	2.0	43	2	6	1	6	1	2	2	#NULL!	#NULL!	#NULL!	#NULL!	#NULL!	#NULL!	#NULL!	#NULL!	#NULL!	2	#NULL!	#NULL!	#NULL!	#NULL!	#NULL!	#NULL!	1	1	1	1	1	2	1	1	1	1	2	1	14	4	4	5	5	5	4	3	4	3	4	41
3	2.0	38	2	1	2	2	1	2	2	#NULL!	#NULL!	#NULL!	#NULL!	#NULL!	#NULL!	#NULL!	#NULL!	#NULL!	1	#NULL!	#NULL!	#NULL!	#NULL!	#NULL!	#NULL!	1	1	1	1	1	2	1	1	1	1	2	1	14	4	4	5	5	5	4	3	4	3	4	41
3	2.0	38	2	1	1	4	1	1	2	#NULL!	#NULL!	#NULL!	#NULL!	#NULL!	#NULL!	#NULL!	#NULL!	#NULL!	2	#NULL!	#NULL!	#NULL!	#NULL!	#NULL!	#NULL!	2	1	1	1	1	2	1	1	1	1	2	1	15	4	4	5	5	5	4	3	4	3	4	41
3	2.0	22	1	2	2	1	1	2	2	#NULL!	#NULL!	#NULL!	#NULL!	#NULL!	#NULL!	#NULL!	#NULL!	#NULL!	1	#NULL!	#NULL!	#NULL!	#NULL!	#NULL!	#NULL!	2	1	1	1	1	2	1	1	1	1	2	1	15	4	4	5	5	5	4	3	4	3	4	41
3	2.0	32	2	4	1	4	1	2	1	1	1	#NULL!	#NULL!	#NULL!	#NULL!	#NULL!	#NULL!	#NULL!	2	#NULL!	#NULL!	#NULL!	#NULL!	#NULL!	#NULL!	1	1	1	1	1	2	1	1	1	1	1	1	13	4	4	4	4	4	4	4	4	4	4	40
3	2.0	19	1	2	1	1	1	2	1	1	1	#NULL!	#NULL!	#NULL!	#NULL!	#NULL!	#NULL!	#NULL!	2	#NULL!	#NULL!	#NULL!	#NULL!	#NULL!	#NULL!	1	1	1	1	1	2	1	1	1	1	2	1	14	4	4	5	5	5	4	3	4	3	4	41
3	1.0	42	2	5	1	6	1	2	1	1	1	#NULL!	#NULL!	#NULL!	#NULL!	#NULL!	#NULL!	#NULL!	2	#NULL!	#NULL!	#NULL!	#NULL!	#NULL!	#NULL!	1	1	1	1	1	2	1	1	1	1	2	1	14	4	4	5	5	5	4	3	4	3	4	41
3	2.0	29	1	4	1	3	2	1	2	#NULL!	#NULL!	#NULL!	#NULL!	#NULL!	#NULL!	#NULL!	#NULL!	#NULL!	1	#NULL!	#NULL!	#NULL!	#NULL!	#NULL!	#NULL!	2	1	1	1	1	2	1	1	1	1	2	1	15	4	4	3	3	4	4	4	3	4	5	38
3	1.0	38	2	6	1	6	1	2	2	#NULL!	#NULL!	#NULL!	#NULL!	#NULL!	#NULL!	#NULL!	#NULL!	#NULL!	1	#NULL!	#NULL!	#NULL!	#NULL!	#NULL!	#NULL!	2	1	1	1	1	2	1	1	1	1	2	1	15	4	4	3	3	4	4	4	3	4	5	38
3	1.0	52	2	6	1	6	1	2	2	#NULL!	#NULL!	#NULL!	#NULL!	#NULL!	#NULL!	#NULL!	#NULL!	#NULL!	1	#NULL!	#NULL!	#NULL!	#NULL!	#NULL!	#NULL!	2	1	1	1	1	2	1	1	1	1	2	1	15	4	4	3	3	4	4	4	3	4	5	38
3	1.0	34	1	6	1	6	1	2	2	#NULL!	#NULL!	#NULL!	#NULL!	#NULL!	#NULL!	#NULL!	#NULL!	#NULL!	2	#NULL!	#NULL!	#NULL!	#NULL!	#NULL!	#NULL!	2	1	1	1	1	2	1	1	1	1	2	1	15	4	4	3	3	4	4	3	4	4	5	38
3	1.0	33	1	6	1	6	1	2	1	1	1	#NULL!	#NULL!	#NULL!	#NULL!	#NULL!	#NULL!	#NULL!	2	#NULL!	#NULL!	#NULL!	#NULL!	#NULL!	#NULL!	2	1	1	1	1	2	1	1	1	1	2	1	15	4	4	3	3	4	4	4	3	4	5	38
3	2.0	50	2	1	1	4	4	2	2	#NULL!	#NULL!	#NULL!	#NULL!	#NULL!	#NULL!	#NULL!	#NULL!	#NULL!	1	#NULL!	#NULL!	#NULL!	#NULL!	#NULL!	#NULL!	2	2	1	1	1	2	1	1	1	1	2	2	17	4	4	4	4	4	2	4	4	2	4	36
3	2.0	64	2	1	1	4	5	1	2	#NULL!	#NULL!	#NULL!	#NULL!	#NULL!	#NULL!	#NULL!	#NULL!	#NULL!	1	#NULL!	#NULL!	#NULL!	#NULL!	#NULL!	#NULL!	2	2	2	1	1	2	1	1	1	1	1	1	16	2	4	4	4	4	1	5	5	2	5	36
3	2.0	75	2	6	1	4	5	1	2	#NULL!	#NULL!	#NULL!	#NULL!	#NULL!	#NULL!	#NULL!	#NULL!	#NULL!	1	#NULL!	#NULL!	#NULL!	#NULL!	#NULL!	#NULL!	2	2	1	1	1	2	1	1	1	1	2	2	17	4	4	4	4	4	2	4	4	1	4	35
3	2.0	68	2	6	1	4	5	1	2	#NULL!	#NULL!	#NULL!	#NULL!	#NULL!	#NULL!	#NULL!	#NULL!	#NULL!	1	#NULL!	#NULL!	#NULL!	#NULL!	#NULL!	#NULL!	1	1	1	1	1	2	1	1	1	1	1	1	13	3	4	4	4	4	1	4	4	1	4	33
3	2.0	61	2	6	2	4	2	2	2	#NULL!	#NULL!	#NULL!	#NULL!	#NULL!	#NULL!	#NULL!	#NULL!	#NULL!	1	#NULL!	#NULL!	#NULL!	#NULL!	#NULL!	#NULL!	2	2	2	1	1	2	2	1	1	2	1	2	19	4	4	4	4	4	3	3	4	4	4	38
3	2.0	67	2	6	2	4	6	1	2	#NULL!	#NULL!	#NULL!	#NULL!	#NULL!	#NULL!	#NULL!	#NULL!	#NULL!	1	#NULL!	#NULL!	#NULL!	#NULL!	#NULL!	#NULL!	2	2	2	1	1	2	2	1	1	1	2	2	19	2	2	3	4	3	2	4	4	3	4	31
3	2.0	29	1	4	1	6	1	1	2	#NULL!	#NULL!	#NULL!	#NULL!	#NULL!	#NULL!	#NULL!	#NULL!	#NULL!	2	#NULL!	#NULL!	#NULL!	#NULL!	#NULL!	#NULL!	1	1	1	1	1	2	1	1	1	1	1	1	13	4	5	5	3	5	4	5	3	4	5	43
3	2.0	27	2	5	1	4	1	1	1	1	1	#NULL!	#NULL!	#NULL!	#NULL!	#NULL!	#NULL!	#NULL!	1	#NULL!	#NULL!	#NULL!	#NULL!	#NULL!	#NULL!	1	1	1	2	1	2	1	1	1	1	2	1	15	4	4	3	3	5	2	4	4	2	4	35
3	2.0	39	2	1	2	4	1	1	1	#NULL!	#NULL!	#NULL!	#NULL!	#NULL!	#NULL!	#NULL!	#NULL!	#NULL!	1	#NULL!	#NULL!	#NULL!	#NULL!	#NULL!	#NULL!	2	2	2	1	2	1	1	1	1	1	1	1	16	4	4	3	3	4	2	4	4	2	4	34
3	1.0	54	2	4	1	5	1	1	2	#NULL!	#NULL!	#NULL!	#NULL!	#NULL!	#NULL!	#NULL!	#NULL!	#NULL!	1	#NULL!	#NULL!	#NULL!	#NULL!	#NULL!	#NULL!	2	2	1	1	1	2	1	1	1	1	2	2	17	4	4	4	4	4	2	4	4	2	4	36
3	1.0	43	2	2	1	3	7	2	2	#NULL!	#NULL!	#NULL!	#NULL!	#NULL!	#NULL!	#NULL!	#NULL!	#NULL!	1	#NULL!	#NULL!	#NULL!	#NULL!	#NULL!	#NULL!	2	2	1	2	1	2	1	1	1	1	2	2	18	4	4	4	5	4	2	4	4	2	4	37
3	1.0	55	2	4	1	5	1	2	2	#NULL!	#NULL!	#NULL!	#NULL!	#NULL!	#NULL!	#NULL!	#NULL!	#NULL!	2	#NULL!	#NULL!	#NULL!	#NULL!	#NULL!	#NULL!	2	2	1	2	1	2	1	1	1	1	2	2	18	4	4	4	5	4	2	4	4	2	4	37
3	1.0	56	2	4	1	5	1	2	2	#NULL!	#NULL!	#NULL!	#NULL!	#NULL!	#NULL!	#NULL!	#NULL!	#NULL!	2	#NULL!	#NULL!	#NULL!	#NULL!	#NULL!	#NULL!	2	2	1	2	1	1	1	1	2	2	2	2	19	4	4	4	5	4	2	4	4	2	4	37
3	2.0	45	2	1	1	4	1	1	2	#NULL!	#NULL!	#NULL!	#NULL!	#NULL!	#NULL!	#NULL!	#NULL!	#NULL!	1	#NULL!	#NULL!	#NULL!	#NULL!	#NULL!	#NULL!	2	2	1	1	1	2	1	1	1	1	2	2	17	4	4	4	4	2	4	4	2	4	4	36
3	1.0	23	1	5	1	1	1	2	1	1	1	#NULL!	#NULL!	#NULL!	#NULL!	#NULL!	#NULL!	#NULL!	2	#NULL!	#NULL!	#NULL!	#NULL!	#NULL!	#NULL!	2	1	1	2	1	2	1	1	2	1	1	2	17	4	4	3	3	4	2	4	3	3	4	34
3	2.0	33	1	5	1	3	1	2	1	1	1	#NULL!	#NULL!	#NULL!	#NULL!	#NULL!	#NULL!	#NULL!	1	#NULL!	#NULL!	#NULL!	#NULL!	#NULL!	#NULL!	1	1	1	1	1	2	1	1	1	1	1	1	13	5	5	5	3	5	4	4	4	4	5	44
3	2.0	35	2	5	1	3	1	2	1	1	1	#NULL!	#NULL!	#NULL!	#NULL!	#NULL!	#NULL!	#NULL!	1	#NULL!	#NULL!	#NULL!	#NULL!	#NULL!	#NULL!	1	1	1	1	1	1	1	1	1	1	1	1	12	5	5	5	5	5	5	5	5	5	5	50
3	1.0	44	2	4	1	3	1	2	1	1	1	#NULL!	#NULL!	#NULL!	#NULL!	#NULL!	#NULL!	#NULL!	1	#NULL!	#NULL!	#NULL!	#NULL!	#NULL!	#NULL!	1	1	1	1	1	1	1	1	1	1	1	1	12	5	5	5	5	5	5	5	5	5	5	50
3	2.0	35	2	5	1	4	1	1	2	#NULL!	#NULL!	#NULL!	#NULL!	#NULL!	#NULL!	#NULL!	#NULL!	#NULL!	1	#NULL!	#NULL!	#NULL!	#NULL!	#NULL!	#NULL!	1	1	1	1	1	1	1	1	1	1	1	1	12	5	5	5	5	5	5	5	5	5	5	50
3	1.0	43	2	4	1	3	1	2	1	1	1	#NULL!	#NULL!	#NULL!	#NULL!	#NULL!	#NULL!	#NULL!	1	#NULL!	#NULL!	#NULL!	#NULL!	#NULL!	#NULL!	1	1	1	1	1	1	1	1	1	1	1	1	12	5	5	5	5	5	5	5	5	5	5	50
3	2.0	28	1	5	1	1	1	2	1	1	1	#NULL!	#NULL!	#NULL!	#NULL!	#NULL!	#NULL!	#NULL!	2	#NULL!	#NULL!	#NULL!	#NULL!	#NULL!	#NULL!	1	1	1	1	1	2	1	1	1	1	1	1	13	5	5	5	2	5	4	4	4	4	5	43
